# Supplementary material for: Clock-dependent chromatin accessibility rhythms regulate circadian transcription
Source: PLoS Genet. 2024 May 28;20(5):e1011278. doi: 10.1371/journal.pgen.1011278 (PMC11161047; doi:10.1371/journal.pgen.1011278)
Supplement: S1 Table — (XLSX) [file pgen.1011278.s008.xlsx]

## Sheet: pervasive.gene.body.EXPonly.ZT1
gene symbol	mean ATAC signal	log2(ZT12/ZT0)	pvalue	padj
tim	886.853	1.72992	1.59837e-57	1.68068e-53
CG32369	1242.23	-0.79528	9.46179e-18	4.97454e-14
CG13054	269.157	1.1385	2.4225e-13	8.49085e-10
Dyrk2	2542.69	-0.682242	5.94183e-10	1.56196e-06
Hn	109.223	-1.32139	3.80413e-09	8.00008e-06
CG9705	126.747	1.02884	6.66552e-09	1.16813e-05
CG8927	245.054	-0.803447	1.26185e-08	1.89549e-05
Clk	552.848	-0.642517	2.40276e-08	2.80723e-05
ctrip	1443.31	0.451023	2.32037e-08	2.80723e-05
CG44247	622.078	-0.571388	5.24082e-08	5.51072e-05
CG12923	115.608	-1.01308	7.24125e-08	6.92198e-05
CG5984	96.7631	0.928999	3.57569e-07	0.00031332
AANATL7	221.434	0.677924	4.65236e-07	0.000376304
CG15414	173.583	1.04313	5.52751e-07	0.000415156
chrb	834.064	0.50904	8.14411e-07	0.000570902
Nhe2	1313.54	-0.413029	1.4587e-06	0.000958641
Fnta	126.532	0.825779	2.26673e-06	0.00140204
CG11601	93.4986	0.832796	5.98085e-06	0.00349305
CG46307	1239.43	-0.406913	6.31174e-06	0.00349305
lncRNA:CR46322	84.0106	-0.961867	7.48068e-06	0.00393297
Vha36-3	86.8036	0.863503	7.96352e-06	0.00398745
Reck	334.637	0.54336	9.12752e-06	0.00436254
nvy	1461.39	0.325572	1.12117e-05	0.00512569
CG15221	392.54	0.514766	1.1951e-05	0.00523605
Bace	66.6481	-1.22186	1.46009e-05	0.00614115
Usp8	184.251	0.591161	1.78675e-05	0.00722602
sona	444.767	-0.602357	2.47261e-05	0.00962943
chb	821.587	0.399131	2.60204e-05	0.00977158
CG31324	559.595	0.46462	2.74748e-05	0.00996197
SK	3446.77	0.366548	2.97931e-05	0.0103609
lncRNA:CR45223	74.7183	0.843482	3.05456e-05	0.0103609
cert	338.272	0.47499	3.83545e-05	0.0126031
CG8401	375.357	0.475156	4.1781e-05	0.0133129
vri	1760.71	0.392536	6.72591e-05	0.0204178
inaF-A	310.465	0.555466	6.79621e-05	0.0204178
CG43658	3823.71	0.327937	9.37659e-05	0.0273875
tok	1286.89	0.29682	9.9219e-05	0.028197
PVRAP	1685.39	0.312908	0.000107834	0.0290738
lncRNA:CR45299	67.3544	0.784642	0.000107126	0.0290738
Mct1	478.565	0.483941	0.000112599	0.0295994
CG30377	556.852	-0.441885	0.000128106	0.0328546
NAAT1	143.399	0.671376	0.000133992	0.0335459
CG14380	92.9554	-0.745317	0.000138854	0.0339546
DIP-beta	1572.44	0.32596	0.000158659	0.0379158
CG13760	185.75	0.542792	0.000189177	0.0442045
arm	591.365	0.3491	0.000203278	0.0464668
Rala	446.948	0.413697	0.000240018	0.0530534
CG4829	312.379	0.442641	0.000247229	0.0530534
CG14301	391.193	-0.394005	0.000246258	0.0530534
CG8046	43.8814	-0.983575	0.00028304	0.0595233
CG43333	418.922	-0.520286	0.00029179	0.0601603
VhaAC45	123.489	0.594391	0.000297626	0.0601834
rogdi	232.474	0.481439	0.000323762	0.0642331
Cyp6a2	37.8123	-1.05997	0.000331912	0.0646307
CG8852	52.1791	0.876812	0.000368159	0.0703852
Ance-3	536.637	-0.52263	0.00039933	0.0736659
CG8405	1339.79	-0.330793	0.000397528	0.0736659
CG8026	431.48	0.373924	0.000454019	0.0770001
Gr32a	120.491	0.552064	0.000428327	0.0770001
Trpm	2214.3	0.292638	0.000452048	0.0770001
CG45085	431.48	0.373924	0.000454019	0.0770001
CG45105	65.8683	-0.837966	0.000435766	0.0770001
CG12783	66.6401	-0.810005	0.000484018	0.0807849
CG10337	91.1654	0.639544	0.000506835	0.0832715
Best1	231.915	-0.512485	0.00052751	0.0853349
CG14024	164.497	0.641607	0.000544425	0.0867369
gol	827.346	0.382916	0.00055846	0.0876448
Aduk	93.0819	-0.731796	0.000585446	0.0905288
Gpdh1	129.024	-0.582969	0.000619585	0.0944194
CG31952	46.323	-1.06248	0.000644023	0.0967414
spz3	73.3196	-0.789025	0.000668641	0.0990248
inaF-B	320.279	0.461704	0.000682678	0.0996994
l(2)01289	268.034	-0.437647	0.000715906	0.10312
MFS3	255.946	0.549234	0.000728854	0.103553
Pcyt1	300.535	0.434486	0.000738612	0.103553
CR17024	67.2879	-0.767278	0.000772681	0.106905
amon	2575.81	-0.30001	0.000797211	0.108579
CG4611	48.4334	0.848727	0.000805437	0.108579
asRNA:CR44961	87.4206	-0.64337	0.000871451	0.115991
CG3168	180.808	0.514361	0.000944481	0.12414
lab	197.456	-0.467307	0.00101458	0.131362
inaF-D	235.646	0.493664	0.00102441	0.131362
Sfxn2	142.14	0.522047	0.00105918	0.134184
Hsc70-4	430.299	0.411946	0.00111991	0.140189
Ugt301D1	40.4295	-1.04564	0.00113596	0.140524
salm	111.164	-0.707724	0.00116389	0.142306
lncRNA:CR44775	65.8247	-0.678444	0.00128414	0.155204
CG7848	67.2457	-0.730248	0.0013245	0.158263
CG31204	53.0058	-0.771936	0.00134255	0.158617
CG17321	663.934	0.329308	0.00146914	0.167913
CG31954	63.7975	0.723659	0.0014609	0.167913
lncRNA:CR45668	876.401	0.358437	0.00145876	0.167913
Pdp1	2131.31	0.260594	0.00151978	0.171083
lncRNA:CR43624	128.976	-0.589268	0.00152941	0.171083
Akap200	686.741	0.314851	0.00156233	0.171124
lncRNA:CR44729	40.9388	-0.912671	0.00154876	0.171124
CG4629	1452.51	-0.244951	0.00162269	0.174108
lncRNA:CR43287	117.145	0.551936	0.0016107	0.174108
Dh31	620.172	-0.384734	0.00166298	0.175514
Cpr92F	144.329	-0.595218	0.00166917	0.175514
CG3625	562.925	0.328393	0.00170156	0.177148
Irk1	507.147	0.382842	0.00175132	0.180541
Proc-R	643.628	0.307	0.00183442	0.183704
TTLL4B	68.2089	-0.716822	0.00182436	0.183704
CG1850	37.1226	-0.951606	0.00180631	0.183704
CG14053	74.2054	0.632073	0.00192386	0.187364
CG16700	67.1094	0.682967	0.00189415	0.187364
Tep4	133.761	-0.518692	0.00192443	0.187364
CG7857	64.5179	0.644865	0.00196912	0.189957
Jupiter	1185.62	0.252279	0.00203979	0.194985
CG3764	764.312	0.2936	0.00206732	0.195837
CG2269	943.472	0.264333	0.00211235	0.196561
CG2104	96.9568	0.570275	0.0020998	0.196561
CG14877	329.68	-0.358884	0.00218076	0.201147
Mvd	84.6382	0.629903	0.00222969	0.203871
Moe	919.985	0.280905	0.00228507	0.207134
CG3517	54.86	-0.705064	0.00230628	0.20727
CG43861	2137.35	-0.237074	0.0023382	0.208358
qin	1396.88	-0.293563	0.00237165	0.209562
Dscam4	2846.82	0.213644	0.00240745	0.210952
Tsp42Eg	84.8884	-0.589474	0.00253	0.219859
CG33140	36.3935	-0.95101	0.00261122	0.225057
Su(var)2-10	152.804	-0.471189	0.00275925	0.228777
dock	322.315	-0.323637	0.00274836	0.228777
dlt	185.621	-0.455846	0.00272076	0.228777
CG12994	808.802	0.272476	0.00275095	0.228777
spg	1027.13	0.25028	0.00276316	0.228777
CG15278	122.106	-0.543608	0.00282887	0.230885
ItgaPS4	110.743	0.506215	0.00283254	0.230885
CG42402	649.184	0.297087	0.00287737	0.230959
plx	1718.83	0.216002	0.00286186	0.230959
Hr38	1488.66	-1.19188	0.00294796	0.231831
Miga	66.3957	0.644176	0.00305543	0.231831
spab	349.679	0.359623	0.00300459	0.231831
SmydA-8	231.977	0.433312	0.00295589	0.231831
CG34124	99.3587	-0.580775	0.0030496	0.231831
inaF-C	254.455	0.46935	0.00306462	0.231831
asRNA:CR45271	98.319	0.57889	0.00304373	0.231831
CG46310	362.155	0.434359	0.00297902	0.231831
Caf1-105	208.056	-0.37507	0.00323189	0.242738
sd	749.237	0.267064	0.00341153	0.247395
CG6696	64.6409	0.654067	0.00336543	0.247395
CG15629	201.217	0.421336	0.00338906	0.247395
CG10505	98.5391	-0.541911	0.00335992	0.247395
yellow-d	53.4647	-0.773354	0.00337322	0.247395
Tsp42Ek	79.8476	-0.712027	0.00352349	0.253764
gprs	660.095	-0.283903	0.003632	0.258044
alpha-Spec	451.415	-0.326878	0.00362076	0.258044
CG3526	127.619	0.515435	0.00374601	0.263373
Pgant4	44.9358	0.801344	0.00375711	0.263373
Scr	401.557	0.41852	0.00383529	0.267073
osp	2306.59	-0.273947	0.00427855	0.277219
pk	1889.23	-0.255429	0.00436226	0.277219
l(2)k01209	395.325	0.374975	0.00431987	0.277219
Prosbeta2	46.4918	0.711723	0.00426225	0.277219
CG4991	100.005	0.579134	0.00425567	0.277219
Strica	72.5014	-0.589562	0.00424952	0.277219
Pgam5-2	42.3297	-0.779549	0.00426457	0.277219
Nplp1	672.962	-0.289906	0.00433077	0.277219
Cht7	199.88	0.36451	0.00437644	0.277219
Art3	53.7511	0.661526	0.00436954	0.277219
CG4576	55.585	-0.684587	0.00417528	0.277219
cno	2045.25	0.246526	0.00409062	0.277219
asRNA:CR43948	82.2983	-0.58712	0.00415416	0.277219
asRNA:CR45272	37.6077	-0.884951	0.00436988	0.277219
lncRNA:CR45938	56.6059	-0.702648	0.00407928	0.277219
CG31523	577.48	-0.262672	0.00444751	0.280033
scyl	294.98	0.414884	0.0044965	0.281432
ND-51L2	58.3357	0.678536	0.00457026	0.284357
CG5114	80.8826	0.579358	0.00460757	0.284992
CG11085	41.1383	0.757901	0.00467803	0.286542
kuz	4091.57	-0.219296	0.00468713	0.286542
Fas3	2493.36	-0.216694	0.00472951	0.2872
Coprox	58.1237	0.658563	0.00476573	0.2872
fest	122.141	-0.55402	0.00477985	0.2872
Vsx2	403.825	0.328539	0.00489682	0.292557
Syb	94.8002	0.540716	0.00508483	0.292832
smg	196.59	0.43017	0.00512899	0.292832
AnxB11	292.342	0.386544	0.0052913	0.292832
wgn	277.675	0.38977	0.00528408	0.292832
uif	202.359	-0.53567	0.00527286	0.292832
Rh7	407.103	0.323298	0.00513935	0.292832
CG15531	56.0787	0.634024	0.00517814	0.292832
Asap	224.793	-0.439673	0.00501208	0.292832
Nlg1	1463.88	-0.225783	0.00504223	0.292832
zormin	480.975	-0.328368	0.00498708	0.292832
Pde11	2912.93	-0.189554	0.00527557	0.292832
CG42360	118.467	0.518665	0.00505711	0.292832
lncRNA:CR44496	37.7756	-0.792582	0.00521678	0.292832
ringer	307.589	-0.401054	0.00497348	0.292832
Sec10	56.1192	0.697879	0.00531919	0.292834
Eip63E	3941.75	-0.197212	0.00537027	0.294106
ort	92.3747	0.555772	0.00584374	0.297737
ProtA	65.2533	-0.575694	0.00602476	0.297737
Su(Tpl)	1482.55	0.215213	0.00548393	0.297737
List	131.64	-0.51159	0.00568673	0.297737
CG10051	38.4635	-0.784609	0.00570594	0.297737
Plod	253.586	0.5057	0.00584687	0.297737
CG11449	34.2392	-0.964323	0.00573902	0.297737
CG8420	52.7627	-0.855868	0.00579019	0.297737
Gyc88E	1117.23	0.303997	0.00562191	0.297737
CG4465	82.8708	0.551623	0.00582462	0.297737
CG9717	67.4963	-0.644545	0.00569452	0.297737
Opbp	48.0986	-0.740389	0.00591871	0.297737
Hs3st-A	2324.62	-0.215668	0.00556717	0.297737
Shrm	1035.05	-0.267242	0.00581399	0.297737
cwo	568.561	0.254886	0.00587136	0.297737
sgl	286.694	0.379736	0.00563482	0.297737
CG43231	45.6136	-0.710879	0.0060249	0.297737
tx	261.126	0.418912	0.00590723	0.297737
lncRNA:CR44566	76.3002	0.572719	0.00593081	0.297737
CG4836	93.2053	0.535051	0.00596943	0.297737
LeuRS	120.882	0.497084	0.0060312	0.297737
MTA1-like	665.783	0.283042	0.00624665	0.298561
CG5397	121.62	-0.467716	0.00621637	0.298561
CG13280	152.738	-0.527543	0.00608635	0.298561
CG5819	40.078	-0.813472	0.00611415	0.298561
CG12290	183.709	0.40177	0.00616604	0.298561
Gr64a	55.859	0.689332	0.00617226	0.298561
psidin	67.8621	0.63427	0.00622812	0.298561
CG12531	895.355	0.295787	0.00628496	0.299033
Fak	148.91	-0.414339	0.00634852	0.299349
CG14826	60.6211	-0.602672	0.00634615	0.299349
CG12643	95.0672	0.548334	0.00641953	0.301345
Prp38	56.787	0.674698	0.00655978	0.30656
ScsbetaA	79.2118	0.569781	0.0066062	0.307364
CG12355	44.7965	0.846267	0.00669192	0.309981
CG14304	553.814	-0.304942	0.00686098	0.316417
Amyrel	74.8276	-0.623631	0.00698632	0.320791
gsb-n	344.398	-0.425912	0.00713775	0.321203
Hsp68	257.106	0.453948	0.00717857	0.321203
apt	1482.9	0.249569	0.00704515	0.321203
drm	88.9325	0.537451	0.00717807	0.321203
meng	528.069	-0.33031	0.00710825	0.321203
sisRNA:CR46364	36.5829	0.785973	0.00711534	0.321203
jim	2625.53	0.185223	0.00725824	0.322027
lncRNA:CR42859	78.5463	0.592847	0.00723677	0.322027
per	678.101	0.332474	0.00734439	0.3232
Mf	182.503	0.503796	0.00734615	0.3232
pros	4547.73	0.215076	0.00746148	0.32555
CG32708	76.8254	0.560372	0.00743573	0.32555
Actn	646.959	0.282578	0.00758323	0.329495
jbug	516.339	-0.295826	0.00763409	0.330339
asRNA:CR30267	229.82	0.392822	0.0077224	0.332791
nrv1	428.616	-0.308781	0.00793707	0.33826
CG16863	51.0609	-0.671249	0.00794582	0.33826
CG12054	901.998	-0.283474	0.00789973	0.33826
Mad	564.309	0.260744	0.00814251	0.338413
goe	211.351	0.457045	0.00801818	0.338413
drpr	517.936	-0.306593	0.00809074	0.338413
CG13392	72.7272	0.561707	0.0080631	0.338413
CG14744	72.9308	-0.620406	0.00799401	0.338413
lncRNA:CR43193	63.4837	0.627617	0.00812602	0.338413
CG11438	76.4476	-0.588191	0.00823732	0.341006
Hsp83	521.384	0.383466	0.0084167	0.341556
Hira	74.8344	-0.59409	0.00838965	0.341556
Nsun2	86.9323	0.5149	0.008405	0.341556
babos	135.891	0.494605	0.0084455	0.341556
sxe2	55.0021	-0.8084	0.00839818	0.341556
CG34384	3194.88	-0.254353	0.00841712	0.341556
eEF1alpha2	660.847	0.273917	0.00859277	0.346034
asRNA:CR45960	100.342	0.557969	0.00862207	0.346034
CG14966	229.887	0.380623	0.00872772	0.34631
CG33061	57.0301	-0.665944	0.00867709	0.34631
lncRNA:CR44171	45.479	-0.660933	0.00871277	0.34631
Hr3	1156.1	-0.230862	0.00906545	0.346658
dtr	44.9057	-0.933566	0.00902359	0.346658
fipi	2922.59	-0.185306	0.00907022	0.346658
gas	77.4356	-0.555713	0.00887971	0.346658
CG9899	304.497	-0.325541	0.00901237	0.346658
CG13561	37.0614	-1.00189	0.0088438	0.346658
Trh	111.308	-0.515057	0.00895353	0.346658
l(1)G0469	365.662	0.301258	0.00909914	0.346658
Mal-A6	105.188	-0.470491	0.00909454	0.346658
sqd	331.028	0.284898	0.00889902	0.346658
lncRNA:CR45963	152.456	0.530268	0.00890199	0.346658
Cpn	76.4293	-0.541569	0.00935148	0.354985
CG2680	75.9732	0.520663	0.00942103	0.355226
CG43050	49.5847	-0.682074	0.00942541	0.355226
lncRNA:CR45004	48.595	-0.650675	0.0094668	0.355512
CG45263	6788.32	0.215612	0.00950537	0.35569
blow	295.423	0.324074	0.0096408	0.358209
CG8891	43.421	-0.694888	0.00960941	0.358209
Hsp26	485.955	0.27615	0.00991398	0.361963
Hakai	58.5333	-0.626474	0.00990562	0.361963
CG32549	949.457	0.252558	0.00989937	0.361963
CG34025	48.3378	0.64197	0.00984365	0.361963
Fife	3634.32	-0.210856	0.00987752	0.361963
lncRNA:CR44743	40.5883	0.685989	0.0100207	0.364595
CG32432	2027.85	-0.226057	0.0101134	0.366698
CG13560	36.6098	-0.730673	0.0101857	0.368052
CG31635	450.22	-0.280392	0.0103966	0.373107
CG43373	2134.92	0.222793	0.0103851	0.373107
MsR1	970.006	-0.236854	0.0106486	0.380849
Ssrp	55.1534	-0.701346	0.0109981	0.382699
chm	470.099	0.298207	0.0109294	0.382699
upd2	99.5061	-0.500985	0.0109826	0.382699
CG7309	44.1176	-0.709605	0.0107965	0.382699
CG12912	1049.82	-0.218727	0.011009	0.382699
ths	2125.48	-0.189478	0.0108052	0.382699
CG12020	41.4547	0.677572	0.0108288	0.382699
Unc-76	1375.44	-0.32031	0.0109333	0.382699
eEF1alpha1	254.425	0.345028	0.0110278	0.382699
SdhB	90.4395	-0.463197	0.0113972	0.394215
Rab9Db	49.5328	0.63138	0.011522	0.397124
RpL35A	68.7615	0.558511	0.0115568	0.397124
NFAT	1078.35	0.277984	0.0116378	0.398604
CG7069	47.9436	-0.656972	0.0117569	0.401374
CG4199	510.097	0.285525	0.0118963	0.404819
mew	969.802	0.217388	0.0119798	0.406349
Hus1-like	298.16	0.283016	0.0121145	0.407132
CG4928	204.74	0.371934	0.0121191	0.407132
CG14196	59.3825	0.684121	0.0120653	0.407132
CG13323	73.0567	-0.544665	0.01216	0.407207
CG13868	884.422	0.24347	0.0122567	0.409139
spn-B	59.4063	-0.675538	0.0123704	0.409984
rost	48.3194	0.646558	0.0123405	0.409984
CG4763	44.5651	-0.637714	0.012399	0.409984
CG4797	95.6831	-0.495527	0.0124598	0.410704
CG44314	262.963	0.339619	0.0125217	0.411457
MFS12	50.5193	-0.632677	0.012576	0.411953
Rox8	300.908	-0.350334	0.0134772	0.414349
Rbp9	677.332	0.250925	0.0132382	0.414349
Hydr2	341.464	0.341839	0.0132588	0.414349
qsm	381.61	-0.311562	0.0132647	0.414349
CSN7	401.387	-0.293561	0.0133416	0.414349
CG3226	102.054	0.471158	0.0129639	0.414349
CG17065	88.4756	0.489979	0.0133811	0.414349
CG15628	619.301	0.276643	0.0132553	0.414349
CG9109	245.607	0.322777	0.0134186	0.414349
CG12744	73.2652	0.534613	0.0131764	0.414349
CG15071	48.4511	0.636518	0.0132129	0.414349
SiaT	109.687	0.427944	0.0132975	0.414349
Ada	99.1812	-0.425447	0.0127349	0.414349
CG31637	1183.86	-0.218254	0.0130033	0.414349
yata	79.4858	-0.538353	0.0130499	0.414349
Ank2	2324.61	0.201325	0.0129897	0.414349
Trf2	1172.57	0.223103	0.0130957	0.414349
lncRNA:CR43857	349.107	0.328063	0.013195	0.414349
Nna1	801.759	0.260934	0.0133463	0.414349
lncRNA:CR44652	68.4697	-0.545729	0.0135059	0.414349
lncRNA:CR45551	114.216	0.448779	0.0135161	0.414349
aqz	413.079	0.261171	0.0133416	0.414349
Cpr50Ca	715.515	-0.274327	0.0136744	0.417983
Kap3	247.005	0.329641	0.0137696	0.419672
2024-09-04	597.284	0.264933	0.0138576	0.421135
AstC-R2	751.89	-0.317222	0.0139867	0.421404
Roc2	637.104	0.223982	0.0139691	0.421404
CG31706	109.019	0.435959	0.0139093	0.421404
pip	1097.86	-0.258636	0.0141872	0.422117
CAH2	177.943	0.330639	0.0141613	0.422117
cyr	355.987	0.268925	0.0142003	0.422117
Urod	42.041	-0.678917	0.0140763	0.422117
puc	1543.07	0.241902	0.0142111	0.422117
nullo	37.1124	-0.717922	0.0143218	0.424207
dgt1	63.8679	0.585717	0.0144322	0.425082
CG44085	287.552	-0.30394	0.0144209	0.425082
pea	63.9629	-0.692458	0.0145126	0.426258
PIG-B	83.8032	0.504356	0.0146209	0.427961
CG7414	98.2723	-0.485385	0.0146927	0.427961
lncRNA:CR44096	127.935	-0.516655	0.0146718	0.427961
Itpr	1249.15	0.20101	0.0147791	0.428106
CG8180	359.367	-0.280855	0.0147394	0.428106
Zasp66	239.282	0.401595	0.0148765	0.429743
Cyp4g1	37.3805	0.669583	0.0149888	0.4318
Drgx	355.016	0.27778	0.0150894	0.433511
CG3726	666.59	0.265849	0.01526	0.436609
mim	1830.16	-0.180085	0.0152803	0.436609
tor	48.0819	-0.724141	0.0154076	0.438678
CG5122	47.2894	-0.664595	0.0154635	0.438678
CG30350	98.8235	-0.505128	0.0155147	0.438678
PIG-Q	60.9782	0.633474	0.0155196	0.438678
Cds	86.4443	-0.543783	0.0158181	0.441186
Nup214	102.962	-0.486851	0.0157938	0.441186
CG1271	55.7006	0.614846	0.0157772	0.441186
CG8149	50.4427	0.606506	0.0158031	0.441186
asRNA:CR45951	164.346	0.360332	0.0157746	0.441186
CG31219	41.3828	-0.636388	0.015881	0.441769
FLASH	38.8467	-0.739625	0.0159916	0.442505
Ndf	143.08	0.348648	0.0159564	0.442505
Rbfox1	4758.87	0.165684	0.0161257	0.445045
CG43338	119.77	-0.415383	0.0162076	0.446134
sn	1512.47	0.188602	0.0162945	0.446189
CG42329	50.1465	-0.740606	0.0162739	0.446189
CG13151	43.9348	-0.626255	0.0163843	0.447483
KaiR1D	514.723	0.233406	0.0165885	0.451885
drl	902.649	-0.277839	0.0167036	0.453845
Tctp	78.5036	0.481288	0.0167526	0.454005
bnb	93.9274	0.546236	0.0168793	0.456263
CG43116	60.6613	0.557602	0.0169293	0.456439
CG34408	250.328	-0.331485	0.0170291	0.457957
DAAM	775.659	0.202313	0.0172995	0.461806
CG32686	86.6706	-0.441396	0.0172894	0.461806
lncRNA:CR45345	68.6317	-0.597061	0.017304	0.461806
CG4744	49.8207	-0.58298	0.0174321	0.464047
CG33234	90.8026	-0.469138	0.0175121	0.464999
CG12964	162.369	-0.398573	0.0175833	0.465714
Prps	1430.63	0.247663	0.0178091	0.470508
smo	137.726	0.397934	0.0179417	0.472824
vg	101.003	-0.546303	0.0180091	0.473153
CG3104	282.561	-0.281477	0.0181016	0.473153
lncRNA:CR44350	206.663	-0.308776	0.0180595	0.473153
asRNA:CR46263	66.4753	0.481678	0.0181342	0.473153
lncRNA:CR43459	1250.81	-0.248071	0.018233	0.474554
al	71.0762	-0.635995	0.018471	0.477731
Sox100B	536.176	0.228003	0.0184914	0.477731
Pura	1220.56	0.209837	0.0184505	0.477731
lncRNA:CR44187	66.7305	-1.59937	0.0185663	0.478492
CG33970	1432.21	-0.176316	0.0187912	0.480753
lncRNA:CR43832	56.3343	0.5872	0.0187812	0.480753
asRNA:CR46354	373.564	0.299925	0.0187297	0.480753
DUBAI	121.763	-0.400174	0.018892	0.480991
CG31522	1240.27	0.199095	0.0188908	0.480991
CG2201	282.033	-0.321804	0.0189788	0.482035
nmo	3328.16	-0.174837	0.0190904	0.482536
CG34134	39.8897	-0.666863	0.0190793	0.482536
Fili	2457.63	-0.190896	0.0194386	0.490161
hfw	306.469	0.257319	0.0195981	0.490342
CG9572	232.614	0.312106	0.0197566	0.490342
CG8475	114.816	-0.389568	0.0199588	0.490342
alphaKap4	71.1135	0.472075	0.0196778	0.490342
CG10948	113.612	-0.377408	0.0198393	0.490342
CG32971	59.6822	-0.5009	0.0197858	0.490342
lncRNA:CR44572	49.1886	-0.627166	0.0198693	0.490342
lncRNA:CR44772	132.901	0.366314	0.019815	0.490342
mfr	99.5612	-0.466217	0.0199301	0.490342
lncRNA:CR45266	48.5455	-0.591801	0.0196757	0.490342
lncRNA:CR45681	46.6428	0.898984	0.0198407	0.490342
yps	102.009	0.403284	0.020476	0.493754
Ack	124.6	-0.388142	0.0202694	0.493754
CarT	73.4788	-0.507358	0.0204174	0.493754
Achl	78.5795	-0.511498	0.020563	0.493754
Cpr67B	34.8318	-0.687327	0.0201476	0.493754
Cpr76Bd	103.483	-0.551575	0.0203965	0.493754
CG11768	1077.04	0.186599	0.0204669	0.493754
CG18731	48.8615	0.563815	0.0206142	0.493754
CG31910	42.1952	-0.648726	0.0206074	0.493754
CG34135	1077.04	0.186599	0.0204669	0.493754
lncRNA:CR44184	54.3138	0.546022	0.0205215	0.493754
CG15333	41.5629	-0.677764	0.0207898	0.495733
CG46308	1732.41	-0.181792	0.0207911	0.495733
BomT3	60.5341	-0.524322	0.0208785	0.4958
CG33322	62.0721	-0.559406	0.0208882	0.4958
Nadsyn	1025.31	0.222002	0.0209886	0.497062
park	295.777	0.282779	0.0210394	0.497144
Mkp3	1383.06	0.181445	0.0210988	0.497431
CG8745	332.239	0.289749	0.0213322	0.501807
abo	51.2998	-0.58626	0.0224468	0.504856
rec	129.512	-0.420207	0.0228548	0.504856
Sox14	637.245	0.237407	0.0225402	0.504856
E2f1	2002.15	0.18542	0.0222243	0.504856
Uba1	150.069	-0.34487	0.0221192	0.504856
Amnionless	84.6017	0.44895	0.0228326	0.504856
Hug	179.374	-0.373456	0.0230942	0.504856
CG9254	101.184	-0.400651	0.0221665	0.504856
NimB2	38.8225	-0.657779	0.0225024	0.504856
CG7101	53.7578	0.549866	0.022961	0.504856
HERC2	421.385	-0.287975	0.0217696	0.504856
Eaf	264.902	-0.31418	0.021747	0.504856
CG8195	76.1179	0.521993	0.0227869	0.504856
CG8249	41.4438	-0.610103	0.0229033	0.504856
resilin	42.1818	-0.731327	0.0230839	0.504856
CG6550	88.7467	0.422926	0.0220323	0.504856
sano	2058.78	-0.176575	0.0227429	0.504856
CG12851	172.187	-0.359931	0.022053	0.504856
CG12746	64.8152	0.481358	0.0226144	0.504856
EndoA	239.126	0.344359	0.0224313	0.504856
CG5346	313.821	0.338787	0.02289	0.504856
Bili	87.1099	0.451114	0.0227449	0.504856
gb	83.6521	0.54927	0.0219834	0.504856
CG11828	78.6699	0.483481	0.0227281	0.504856
CG11334	89.6942	0.486448	0.0221096	0.504856
CG32365	510.471	-0.261452	0.0216563	0.504856
CG34353	8508.55	0.228659	0.0230796	0.504856
lncRNA:CR42549	79.7606	0.486561	0.0220509	0.504856
Larp7	39.6297	0.607482	0.0227187	0.504856
Evi5	851.346	0.24162	0.0227005	0.504856
Nrg	1016.28	0.191932	0.0221923	0.504856
lncRNA:CR44922	69.5072	-0.517209	0.0230332	0.504856
lncRNA:CR45972	41.7085	0.574529	0.0220161	0.504856
knon	66.9971	-0.523428	0.0227326	0.504856
lbk	688.26	-0.231864	0.0231484	0.50499
CG15373	132.999	0.375566	0.0232446	0.50544
Tret1-1	229.063	0.302544	0.0232651	0.50544
wun	508.181	-0.228521	0.0233716	0.505962
MESR3	1684.71	-0.183287	0.0234184	0.505962
CG6337	113.518	-0.401351	0.0234335	0.505962
Pdfr	2029.63	0.18166	0.0235051	0.506468
Gs2	202.799	0.292717	0.0242377	0.506667
Hsp70Ba	50.7381	0.59844	0.0240718	0.506667
Rho1	312.097	0.297097	0.024103	0.506667
noi	72.1585	0.445941	0.0240826	0.506667
Hsp60A	154.246	0.333116	0.0238003	0.506667
Xbp1	157.109	0.458772	0.0242056	0.506667
CNT2	43.0865	-0.699167	0.0241348	0.506667
Adar	395.237	-0.241598	0.0242614	0.506667
CG8188	94.3545	0.583374	0.0238074	0.506667
CG11322	80.755	-0.451229	0.023908	0.506667
Hr51	258.778	0.319322	0.0235948	0.506667
CCDC151	50.7684	-0.629302	0.0239278	0.506667
Mgat2	296.17	0.278098	0.0239896	0.506667
CG15546	46.7309	0.628804	0.0237948	0.506667
CG31337	65.5563	-0.54281	0.0239625	0.506667
lncRNA:CR45386	47.7932	0.558247	0.0242853	0.506667
c-cup	49.1765	-0.644374	0.0244931	0.509129
ACXE	47.9186	-0.771652	0.024504	0.509129
Sytbeta	2440.62	0.170561	0.0245486	0.509129
CG43867	6007.77	0.181894	0.0246096	0.50939
MED25	60.4369	0.523771	0.024755	0.511392
Hsp67Ba	616.567	0.226231	0.0249463	0.514334
Grip	579.837	0.238092	0.0251971	0.517094
CG12420	48.0228	-0.565023	0.0252024	0.517094
CG5214	72.0564	-0.500031	0.0252277	0.517094
Hsc70-1	97.7784	-0.404119	0.025434	0.518229
lt	192.461	-0.342072	0.0257183	0.518229
osk	35.9784	0.70229	0.0253713	0.518229
CG10920	56.5615	-0.529995	0.0255256	0.518229
CG15210	34.9282	0.650904	0.0256994	0.518229
CG32687	153.648	0.354107	0.0257262	0.518229
CG33725	55.5376	0.549703	0.0257266	0.518229
CG34125	34.5475	0.717936	0.0255391	0.518229
Nuak1	2212.6	-0.163906	0.0253839	0.518229
lncRNA:CR44284	136.531	0.359589	0.0259428	0.521584
Oatp33Eb	139.547	-0.349757	0.026222	0.522576
CG12869	214.353	-0.309966	0.0262266	0.522576
CG31908	87.4067	0.437381	0.0262406	0.522576
CG33233	77.7139	-0.526767	0.026065	0.522576
CG43755	168.598	0.336135	0.0260949	0.522576
lncRNA:CR45524	48.2452	-0.592989	0.0263158	0.523083
CG5038	74.1	-0.449691	0.0267015	0.52409
scaRNA:MeU5-C46	47.7495	0.553746	0.0264758	0.52409
CG30015	1377.66	-0.210447	0.026698	0.52409
CG32669	42.215	-0.690895	0.0265996	0.52409
lncRNA:CR43304	51.8585	0.575916	0.0267154	0.52409
CG43897	462.233	0.273224	0.0264341	0.52409
lncRNA:CR44810	144.469	-0.376873	0.0266539	0.52409
lncRNA:CR44295	83.5344	-0.649602	0.0268679	0.5261
Phlpp	108.694	-0.40203	0.0271386	0.52887
CG15117	157.145	0.374714	0.0271663	0.52887
Grx1	75.5858	0.505834	0.0272105	0.52887
Oatp26F	216.329	0.30607	0.0271508	0.52887
OtopLb	54.1573	0.639961	0.0272991	0.52924
Tmhs	89.8794	0.497883	0.0273302	0.52924
lilli	4076.25	0.153102	0.0275642	0.53279
aop	875.708	-0.229522	0.0276308	0.533096
sm	6277.81	-0.179029	0.0278322	0.533116
AANAT1	748.974	0.202366	0.0276953	0.533116
Mad1	70.8057	-0.486661	0.027936	0.533116
SIFaR	1067.28	0.208799	0.0277899	0.533116
Pif2	69.9159	-0.488282	0.0279091	0.533116
RunxB	689.783	0.221128	0.027838	0.533116
CG8060	72.9618	-0.576704	0.0281551	0.536323
CG4935	92.6751	0.423061	0.0282656	0.536556
CG15201	34.2758	0.664535	0.0282693	0.536556
CG11899	54.5999	0.529559	0.0283786	0.53766
Chd3	50.9484	-0.662291	0.0284608	0.538247
Pcd	77.3364	0.420777	0.0286442	0.540146
CG7065	119.379	-0.381345	0.0286838	0.540146
eIF3m	35.4648	-0.599406	0.0287324	0.540146
CG7120	233.186	0.273963	0.0288139	0.540146
CG31792	65.5789	-0.581833	0.0288181	0.540146
PIG-P	41.1361	0.621093	0.0289592	0.540863
CG42498	41.1361	0.621093	0.0289592	0.540863
CG7536	207.051	0.277415	0.0290545	0.541549
M1BP	97.9726	0.439053	0.0290989	0.541549
Yp1	44.303	-0.602193	0.0293344	0.542093
CG4239	45.2529	0.530873	0.0292359	0.542093
CG8319	71.7635	0.485435	0.0293161	0.542093
CG32521	3357.2	0.189735	0.0292183	0.542093
Usp16-45	191.253	0.313273	0.0295099	0.542477
CG34357	2510.64	-0.203648	0.0294764	0.542477
Epac	2127.9	-0.177013	0.0294305	0.542477
CG42319	430.918	0.238983	0.0298743	0.548216
eas	300.257	0.263369	0.0304472	0.54901
Odc2	76.4537	-0.444655	0.0303084	0.54901
Vang	147.121	0.350928	0.0301039	0.54901
eIF3h	98.0853	0.428517	0.0301296	0.54901
Oamb	1090.2	-0.184312	0.0304919	0.54901
Tsp	251.633	-0.320766	0.0301927	0.54901
Tsp42En	91.4354	-0.395884	0.030094	0.54901
CG12004	291.175	-0.257436	0.03042	0.54901
CAH6	38.9454	-0.625298	0.0303478	0.54901
raskol	1393.79	0.203669	0.0303852	0.54901
lncRNA:CR43494	49.7582	0.526888	0.030116	0.54901
bves	688.002	0.264878	0.0305681	0.549442
Sec22	191.341	0.303116	0.0311044	0.558128
CG1142	158.39	0.352392	0.031257	0.55991
Appl	3310.87	0.185845	0.0313515	0.559985
Ada3	64.2678	0.532054	0.0313677	0.559985
Gclm	98.6525	0.413443	0.0315258	0.561854
Sidpn	124.606	0.374462	0.0316332	0.561864
lncRNA:CR43874	87.7368	0.424104	0.0315999	0.561864
spi	1031.81	0.245265	0.0317474	0.56209
CG8509	45.9112	0.54389	0.0318064	0.56209
flr	104.94	0.445295	0.0317878	0.56209
CG17982	91.2548	0.475956	0.0319643	0.562989
lncRNA:CR45824	109.433	-0.422588	0.0319124	0.562989
Sod2	74.5479	0.437145	0.0320343	0.563278
CG9837	381.96	0.247268	0.0320937	0.563381
fon	54.9124	-0.571142	0.0322835	0.565768
Nox	140.433	-0.504062	0.0323709	0.566355
CG32762	69.3258	0.520685	0.0324512	0.566817
CG13123	59.3205	0.510628	0.032657	0.569466
ITP	560.672	-0.281441	0.0327214	0.569646
Amt	139.363	0.36333	0.0329048	0.570948
CG34109	1816.08	0.188416	0.0328876	0.570948
Rip11	464.602	0.263967	0.0330407	0.571419
CTPsyn	1481.07	0.216057	0.0330114	0.571419
CG42749	155.057	0.310236	0.0331028	0.571553
CG18265	1008.93	0.184781	0.0332095	0.572456
odd	66.7543	0.473683	0.0333226	0.572804
lncRNA:CR46115	117.422	0.371489	0.0333387	0.572804
Ubi-p63E	155.772	0.353603	0.0336242	0.572824
Cyp9b2	34.3162	-0.73103	0.0336066	0.572824
Mcm5	50.8389	0.500332	0.0334195	0.572824
fal	94.8266	-0.386257	0.0334667	0.572824
CG12913	170.352	0.339829	0.0337102	0.572824
CG14367	82.0614	-0.448728	0.0336949	0.572824
side-VIII	3258.94	-0.170008	0.0337212	0.572824
Ref1	162.627	0.329642	0.033973	0.574521
TrpA1	345.324	-0.284669	0.033877	0.574521
lectin-28C	52.724	-0.568231	0.0340396	0.574521
ACXC	75.3958	-0.521536	0.0339999	0.574521
Cyp310a1	47.8408	-0.55335	0.0342413	0.574739
CG13847	78.4702	0.500319	0.0341813	0.574739
RhoGAP100F	3202.36	0.149746	0.0342712	0.574739
SMC5	68.6308	0.45438	0.0341196	0.574739
ft	217.569	-0.360524	0.0344661	0.57617
Deaf1	140.477	0.336052	0.0344159	0.57617
l(1)G0007	1432.95	0.204463	0.0347466	0.579058
Ugt36E1	42.2573	-0.602967	0.0348021	0.579058
Nipsnap	99.6137	0.387862	0.0348591	0.579058
lncRNA:CR43174	361.256	0.23241	0.0348071	0.579058
CG34382	126.832	-0.468906	0.0349659	0.579916
Fbp1	34.134	-0.87454	0.0350311	0.580082
CG3457	168.094	-0.349026	0.0351034	0.580365
CG10492	119.16	-0.39131	0.0351759	0.580651
okr	43.7644	0.57682	0.035321	0.582132
koko	67.1637	0.434812	0.0354568	0.583456
Yip1d1	436.871	-0.221964	0.0358393	0.588829
Prosalpha4	72.5764	0.429753	0.0362089	0.589248
Cbp53E	713.723	-0.186425	0.0361878	0.589248
TwdlE	51.6019	-0.579246	0.0361686	0.589248
CG9436	64.1092	-0.482053	0.0363692	0.589248
bug	81.7409	0.417152	0.0363341	0.589248
nahoda	259.105	-0.277769	0.0361172	0.589248
SH3PX1	208.77	0.280053	0.036303	0.589248
CG42588	185.251	-0.339221	0.0362255	0.589248
CG43155	471.55	0.211193	0.0362476	0.589248
CG7974	54.1172	0.518348	0.0364621	0.58943
smash	2022.25	-0.154614	0.0364925	0.58943
CG14441	960.862	0.201808	0.0366127	0.58956
CG11951	80.0392	-0.445763	0.0365828	0.58956
CG10357	61.7768	-0.467854	0.0368146	0.591905
Cat	179.702	-0.377638	0.03691	0.592532
Poxn	89.4587	-0.418929	0.0371308	0.594263
CG8646	41.522	-0.550278	0.0371134	0.594263
lncRNA:CR44658	36.1134	0.585415	0.0372846	0.59543
S6KL	482.448	0.315048	0.037317	0.59543
ppk12	39.4251	-0.703511	0.0374476	0.595706
Oseg1	126.932	0.381147	0.0374402	0.595706
Scm	88.6279	-0.406152	0.0376424	0.5979
Hdc	134.145	-0.362598	0.0377496	0.598698
NPF	80.2675	-0.460225	0.0379381	0.59993
CG4945	99.1012	-0.425847	0.0380555	0.59993
CG9801	732.692	0.184929	0.0379904	0.59993
Gr28b	241.487	-0.270772	0.0380433	0.59993
Atu	50.6165	-0.591974	0.0381856	0.601081
Aef1	83.4366	-0.428187	0.0383602	0.60282
Spec2	357.446	0.248961	0.0384108	0.60282
Idgf2	94.051	0.555924	0.0384787	0.602985
Or9a	84.194	0.3967	0.038719	0.604388
CG15005	56.2166	-0.49367	0.0387406	0.604388
GlcAT-P	917.693	0.21132	0.0387023	0.604388
CG15256	142.589	-0.332637	0.0388596	0.605346
CG12822	39.7137	-0.60533	0.0389619	0.606042
mtg	110.594	-0.434414	0.0390831	0.606394
CG44098	675.666	0.191615	0.0390999	0.606394
dyw	51.7182	0.572728	0.0408135	0.60826
bi	2524.05	0.191643	0.0405608	0.60826
E(bx)	397.283	-0.232087	0.0393619	0.60826
gdl	54.2296	0.53096	0.0414561	0.60826
ref(2)P	134.331	0.417809	0.0411626	0.60826
tRNA:Leu-CAA-1-1	112.732	0.428932	0.0422834	0.60826
kek2	2226.05	-0.191696	0.0413021	0.60826
Ankle2	300.099	0.276157	0.0423231	0.60826
CG3530	867.636	-0.175525	0.0401968	0.60826
CG4455	65.2229	0.451085	0.0425685	0.60826
beat-Ic	1810.8	-0.197182	0.0393736	0.60826
Kebab	148.857	-0.312378	0.0419872	0.60826
CG6398	83.0747	0.467029	0.0418901	0.60826
CG15824	144.532	-0.399388	0.0406219	0.60826
Snx1	93.7365	0.401064	0.0401174	0.60826
CG7239	107.898	-0.383193	0.0411745	0.60826
CG17294	69.1386	0.41201	0.0394079	0.60826
CG1513	449.46	-0.246158	0.0415806	0.60826
pyr	411.558	-0.234727	0.0425753	0.60826
CG11474	39.2417	-0.585664	0.0396868	0.60826
Ir60e	56.6841	-0.53033	0.042017	0.60826
CG4622	625.714	-0.251286	0.0418008	0.60826
CG9760	290.123	0.299104	0.0400398	0.60826
CG17177	65.0499	-0.466287	0.0419305	0.60826
CG7430	118.812	-0.370793	0.041173	0.60826
Osi12	118.981	-0.371763	0.0418176	0.60826
mRpS9	335.131	0.395232	0.0410156	0.60826
CG14742	123.639	-0.374514	0.0397927	0.60826
CG5641	48.3293	0.64739	0.0414405	0.60826
IFT54	47.8381	-0.51383	0.0411161	0.60826
CG7265	74.6664	-0.429092	0.0409075	0.60826
CG15534	71.0915	-0.459007	0.0416885	0.60826
CG15556	46.6171	-0.518499	0.0424582	0.60826
hgo	44.4455	-0.535167	0.0408235	0.60826
eIF2D	81.3485	-0.410274	0.0425041	0.60826
CG30069	262.168	0.256029	0.0415252	0.60826
dany	46.3068	-0.543057	0.0424709	0.60826
CG31140	1365.99	0.211672	0.0410548	0.60826
Cda5	1231.17	-0.215187	0.0422419	0.60826
Krn	225.025	0.25466	0.0411215	0.60826
CG32428	166.818	0.329091	0.0416842	0.60826
Muc4B	37.4131	-0.601702	0.0404814	0.60826
CG32813	401.141	0.283179	0.0398916	0.60826
CG33125	60.7486	-0.507372	0.0417465	0.60826
CG33213	46.4703	0.575537	0.0414851	0.60826
CG31808	747.387	-0.173639	0.042376	0.60826
DPCoAC	257.294	0.273281	0.0413532	0.60826
stl	164.909	-0.369398	0.040978	0.60826
CG13272	70.5012	-0.531224	0.0400952	0.60826
Clbn	131.531	0.369518	0.0395771	0.60826
CG42361	63.697	0.453246	0.0421546	0.60826
mtRNApol	152.735	-0.354965	0.0421267	0.60826
CG43340	554.153	-0.243462	0.0404358	0.60826
lncRNA:CR43493	89.7425	0.465871	0.0394683	0.60826
l(3)72Dp	54.9704	0.476696	0.0395326	0.60826
lncRNA:CR43914	93.6449	-0.461958	0.0403966	0.60826
mamo	4995.28	0.174013	0.0396729	0.60826
lncRNA:CR46061	878.998	-0.179824	0.0405241	0.60826
mnb	887.924	0.215979	0.0426962	0.609159
g	283.782	0.269045	0.0443009	0.609565
sog	435.325	0.272934	0.044805	0.609565
TpnC41C	41.0271	-0.528488	0.0441669	0.609565
Orc2	71.0646	0.439369	0.0442828	0.609565
Lgr1	297.955	0.24528	0.0437946	0.609565
morgue	72.0042	0.424368	0.0439574	0.609565
l(1)G0289	713.046	0.183336	0.0445656	0.609565
CG1764	172.434	0.322622	0.0444359	0.609565
CG17612	47.3537	0.508468	0.0448735	0.609565
CG17378	100.469	-0.411248	0.0441444	0.609565
CG14072	42.9499	-0.593087	0.0430249	0.609565
CG17572	38.5445	-0.5885	0.0438872	0.609565
Rab9	155.352	0.347256	0.0440168	0.609565
p47	80.6372	0.406435	0.0445907	0.609565
CG11191	121.885	0.364545	0.0435619	0.609565
CG4646	64.8263	0.437638	0.0439486	0.609565
CG9826	34.1019	-0.754218	0.0435818	0.609565
CG10646	52.6556	0.466656	0.0446165	0.609565
Zip71B	150.807	0.444364	0.0439244	0.609565
CG7275	78.7367	0.432687	0.0435784	0.609565
CG8223	255.003	0.27037	0.0447288	0.609565
CG5880	45.5792	0.52177	0.0442947	0.609565
Rsph9	35.8955	-0.556162	0.0433718	0.609565
CG31955	47.2229	0.593234	0.0437225	0.609565
l(2)37Cd	38.0456	-0.578816	0.0445823	0.609565
mol	374.806	-0.217158	0.0428782	0.609565
CG42337	1182.56	0.193271	0.0429792	0.609565
Thor	44.7378	0.627427	0.0438496	0.609565
Dhc64C	319.134	0.324875	0.0432892	0.609565
mir-317	227.822	0.330734	0.0448323	0.609565
Mi-2	1737.57	0.145991	0.0432259	0.609565
CG43232	40.8688	-0.537721	0.0440849	0.609565
lncRNA:CR44498	47.2225	0.507301	0.0444835	0.609565
lncRNA:CR44732	62.8173	-0.437363	0.0438431	0.609565
Yeti	105.272	0.356101	0.0449164	0.609565
CG46025	367.789	0.233598	0.0443251	0.609565
lncRNA:CR46208	297.037	0.224825	0.0449275	0.609565
prage	4626.18	0.169675	0.0429971	0.609565
CG1943	301.154	0.251737	0.0450071	0.609858
solo	296.824	0.229503	0.0452995	0.61303
CG7914	37.3916	0.539752	0.0456085	0.616419
CG9702	66.6511	-0.466493	0.0465134	0.627186
lncRNA:CR44955	98.6301	0.356546	0.0465245	0.627186
asp	150.075	-0.410414	0.0476667	0.628985
so	272.966	-0.330241	0.0484469	0.628985
MFS14	167.261	0.331974	0.0489925	0.628985
Ppox	86.4521	0.388182	0.0469	0.628985
ATPsyngamma	45.0986	-0.516706	0.0481684	0.628985
Pur-alpha	220.387	0.257158	0.0479392	0.628985
hang	856.478	0.18189	0.0487471	0.628985
CG10353	101.474	0.350704	0.0473594	0.628985
dpr18	213.444	0.349271	0.0485349	0.628985
CG7227	72.2203	0.435581	0.0483443	0.628985
Or45b	67.2374	-0.455117	0.0486146	0.628985
clu	125.204	-0.361272	0.0484462	0.628985
CG3803	40.8733	-0.540637	0.0476296	0.628985
CNMa	96.0041	0.372001	0.0489113	0.628985
CG6511	66.1344	0.438739	0.0477944	0.628985
sowah	830.802	-0.253456	0.047785	0.628985
CG7272	50.1755	0.476985	0.0473791	0.628985
RhoGAP71E	770.244	0.205478	0.0491686	0.628985
CG14866	43.8456	-0.613481	0.0468011	0.628985
CG5013	49.9644	0.526376	0.0469463	0.628985
CG17267	57.1124	0.46868	0.0487385	0.628985
CG7044	99.7498	0.361118	0.0490241	0.628985
CG18528	55.863	0.461427	0.0480835	0.628985
tai	3529.02	-0.152251	0.0478403	0.628985
slam	52.7048	-0.468393	0.0489355	0.628985
S-Lap3	74.1711	0.443315	0.0489345	0.628985
CG32243	46.9879	0.52528	0.0479007	0.628985
CG32488	44.3474	0.503027	0.0489147	0.628985
Porin2	36.1208	-0.556302	0.0478801	0.628985
CG34347	2597.92	-0.16884	0.0473863	0.628985
Ir60d	55.3675	-0.49208	0.0489856	0.628985
CG42336	66.3073	-0.436107	0.0482139	0.628985
IntS6	275.174	0.266198	0.0488762	0.628985
CG42700	1106.3	0.166166	0.0473389	0.628985
lncRNA:CR42839	66.2574	0.467862	0.0479882	0.628985
CG43060	340.591	-0.228831	0.0473665	0.628985
Tl	2295.89	-0.153553	0.0491224	0.628985
Ltn1	126.67	-0.395218	0.0468416	0.628985
MsR2	708.776	-0.213383	0.0479085	0.628985
lncRNA:CR44901	62.9933	-0.437853	0.0481133	0.628985
lncRNA:CR45018	113.838	0.437434	0.0492301	0.628985
lncRNA:CR45593	39.7865	0.516709	0.0488147	0.628985
lncRNA:CR45808	51.1605	0.470936	0.049193	0.628985
Cdc7	412.821	0.245402	0.0499176	0.629357
Dd	188.149	0.304189	0.0495968	0.629357
CG5390	38.5619	-0.543788	0.049693	0.629357
CG7702	68.3651	-0.541094	0.0498466	0.629357
RpS27	73.94	0.437897	0.0498683	0.629357
Trx-2	178.607	0.317154	0.0498579	0.629357
asRNA:CR17025	553.57	0.196718	0.0495039	0.629357
CG32032	38.4989	0.570118	0.049668	0.629357
vnd	234.28	0.269215	0.0498039	0.629357
CG43691	52.4162	-0.467792	0.0493323	0.629357
asRNA:CR45868	81.9116	0.423997	0.0494514	0.629357
fru	4776.69	-0.1513	0.049989	0.629502
Sur-8	327.776	0.255979	0.0501265	0.630478
PK2-R2	366.958	-0.213894	0.0502046	0.630706
daw	90.1589	0.488448	0.0502732	0.630815
a	650.347	-0.188762	0.0515005	0.632063
Sgs4	54.305	-0.465564	0.0511502	0.632063
nompA	87.7284	-0.548707	0.0515779	0.632063
CG12112	205.689	0.291584	0.0506551	0.632063
CG1552	68.5034	0.431985	0.0517232	0.632063
CG12990	65.5388	0.424547	0.0509929	0.632063
Pgant5	1153.58	0.186892	0.0517005	0.632063
CG7778	55.4639	0.515389	0.0516955	0.632063
CG9314	35.045	-0.562152	0.0513745	0.632063
CG13127	76.8987	0.463747	0.0512142	0.632063
CG18636	51.6631	-0.463936	0.0518799	0.632063
Cib2	149.261	-0.294225	0.0504956	0.632063
Ir75d	108.124	0.409695	0.0520267	0.632063
Pdss2	130.652	0.323324	0.051704	0.632063
Dmtn	1073.05	0.158456	0.0506787	0.632063
dpr15	1046.98	0.189472	0.0518526	0.632063
CG31368	282.216	0.262832	0.0512816	0.632063
lncRNA:CR31781	56.6573	-0.511863	0.051991	0.632063
CG32533	92.6537	0.366703	0.0508857	0.632063
stv	1306.49	0.183309	0.0511583	0.632063
CG42359	62.763	0.43038	0.0515273	0.632063
Sfp77F	45.86	-0.528812	0.0516005	0.632063
Tango9	133.017	0.306552	0.0509952	0.632063
pre-mod(mdg4)-Y	94.1195	0.355435	0.0521159	0.632063
pre-mod(mdg4)-AD	94.1195	0.355435	0.0521159	0.632063
pre-mod(mdg4)-AE	94.1195	0.355435	0.0521159	0.632063
lncRNA:CR42862	684.015	-0.207669	0.0518769	0.632063
lncRNA:CR43314	198.366	-0.345664	0.0517865	0.632063
lncRNA:CR44276	47.6435	0.523173	0.0509861	0.632063
7SLRNA:CR32864	49.6434	0.485228	0.0523435	0.632635
schlank	495.288	0.239466	0.0523139	0.632635
asRNA:CR45108	59.6914	-0.450538	0.0523367	0.632635
stmA	142.76	-0.33995	0.0524286	0.632935
CG17549	78.5692	-0.404299	0.0526315	0.634656
Su(var)205	75.0158	0.411018	0.0527672	0.635564
Nlg2	1550.98	0.163891	0.0529313	0.636083
Ns1	50.6244	-0.448435	0.0528777	0.636083
CG44195	786.099	0.289509	0.0531234	0.637663
Adgf-A	337.486	-0.238807	0.0532612	0.63786
lncRNA:CR43424	48.3353	-0.478946	0.0532219	0.63786
stnB	616.108	0.202226	0.053399	0.638057
stnA	616.108	0.202226	0.053399	0.638057
scw	68.4949	-0.453802	0.053595	0.638496
Obp28a	36.8925	-0.525733	0.0538507	0.638496
nSyb	370.971	0.207624	0.0537227	0.638496
mbc	774.165	0.194935	0.0539252	0.638496
CG6999	36.2631	0.607206	0.0537806	0.638496
Hsepi	91.4321	-0.356562	0.0538981	0.638496
CG2519	185.463	0.284398	0.053906	0.638496
Unc-89	285.569	-0.353135	0.053519	0.638496
Sec6	40.0017	-0.506656	0.0539822	0.638496
Gint3	84.0682	-0.38013	0.0542862	0.639653
CG34401	863.128	0.168123	0.0542786	0.639653
CG42306	84.0682	-0.38013	0.0542862	0.639653
CG43672	72.8754	0.455188	0.0543838	0.639653
lncRNA:CR44701	143.187	0.296843	0.0543842	0.639653
Shaw	319.715	0.266919	0.0552169	0.640094
Pms2	92.9313	-0.352975	0.0559549	0.640094
olf186-M	34.8011	-0.727782	0.055788	0.640094
Zfrp8	58.6827	0.471936	0.0561968	0.640094
dimm	288.308	-0.283045	0.0554924	0.640094
PRL-1	487.68	0.204616	0.0560951	0.640094
CG3719	146.016	0.324034	0.0549517	0.640094
LeuRS-m	78.7614	0.381497	0.0545708	0.640094
CG2061	99.435	0.38655	0.0554317	0.640094
mRpL30	42.4934	0.509719	0.0550845	0.640094
CG12730	56.9384	0.463306	0.0556646	0.640094
CG8958	87.3397	0.392476	0.0553603	0.640094
DIP-eta	621.839	-0.213114	0.0564545	0.640094
Ucp4B	41.3048	-0.560136	0.0567078	0.640094
CG8728	98.6272	0.341094	0.0568189	0.640094
CG8726	110.321	-0.329352	0.0562651	0.640094
Pask	77.4155	-0.409791	0.0566377	0.640094
Syx8	53.3581	-0.488736	0.0554008	0.640094
CG9279	127.607	-0.32353	0.0546572	0.640094
CG9467	109.265	-0.332876	0.0565599	0.640094
SIDL	68.8057	-0.422888	0.0568567	0.640094
Theg	104.199	-0.339679	0.0561767	0.640094
CG6000	113.315	0.383639	0.0559855	0.640094
Gclc	445.556	-0.205456	0.0548004	0.640094
Nplp4	95.5252	0.385092	0.0560925	0.640094
Gr64e	59.4696	-0.460528	0.0567393	0.640094
ppk3	65.944	-0.504241	0.0547753	0.640094
Tdc2	97.5485	-0.365547	0.0547411	0.640094
CG33639	1226.34	0.194167	0.0551373	0.640094
Nsun5	81.5926	0.378757	0.0566852	0.640094
rhea	1012.01	0.165802	0.0553254	0.640094
conv	69.9955	0.397019	0.0567622	0.640094
Cht6	473.561	-0.202056	0.0549062	0.640094
asRNA:CR43465	41.3048	-0.560136	0.0567078	0.640094
lncRNA:CR44097	113.315	0.383639	0.0559855	0.640094
lncRNA:CR44966	41.2228	0.510772	0.055142	0.640094
CG45075	276.275	-0.238629	0.0560243	0.640094
lncRNA:CR45563	79.5948	-0.370431	0.0558571	0.640094
CG46321	812.815	-0.194185	0.056394	0.640094
CG46434	127.607	-0.32353	0.0546572	0.640094
U3-55K	49.7201	-0.477008	0.0569201	0.640123
Fcp3C	45.4263	0.496042	0.0574265	0.6417
Pu	509.009	0.213238	0.0571808	0.6417
TAF1C-like	71.4368	-0.435616	0.0574049	0.6417
CG17110	180.503	-0.276014	0.0573996	0.6417
CG43188	54.0111	-0.480948	0.0573299	0.6417
lncRNA:acal	111.155	0.32592	0.0572605	0.6417
dnt	393.058	0.200605	0.0576209	0.642015
CG14294	34.022	-0.659195	0.0576379	0.642015
CG15535	47.5914	0.505801	0.0575955	0.642015
CG13708	106.451	-0.400653	0.057701	0.642038
Osi9	39.9673	-0.567677	0.0577721	0.642149
MED24	114.422	0.314428	0.0579135	0.643042
ATPsyndelta	66.9742	-0.414305	0.0581162	0.643735
CG17834	304.58	0.236439	0.0585245	0.643735
CG8128	36.8603	0.552719	0.0585881	0.643735
CG16868	106.308	0.327223	0.0583461	0.643735
NA	157.989	-0.326375	0.0580444	0.643735
boi	534.36	0.186754	0.0584088	0.643735
CG18809	189.427	-0.290995	0.0582138	0.643735
CG33281	91.4169	0.403013	0.0585233	0.643735
sxc	218.103	-0.29212	0.0585205	0.643735
lncRNA:CR45358	63.4069	0.42215	0.0585586	0.643735
m	167.741	0.323116	0.0591513	0.644273
Raf	2810	0.178145	0.0591257	0.644273
Mef2	3602.31	0.126493	0.0592782	0.644273
HLH54F	35.4602	-0.598284	0.0592067	0.644273
bark	233.61	0.243805	0.0592403	0.644273
CG13500	43.7578	-0.474981	0.0587866	0.644273
CG12605	590.349	-0.203184	0.0591529	0.644273
CG10183	46.4825	-0.479613	0.0589576	0.644273
lncRNA:CR44043	41.234	-0.546182	0.0593111	0.644273
CG44422	3185.19	0.173412	0.0587691	0.644273
asRNA:CR46135	53.9729	-0.529479	0.0588814	0.644273
CG2187	66.2481	-0.511186	0.0597276	0.647459
rdog	143.663	-0.327597	0.0597112	0.647459
Hsc70-3	271.416	0.271731	0.060515	0.647786
NC2beta	80.2864	0.397689	0.0599793	0.647786
Prosbeta2R1	43.6845	0.489342	0.0605725	0.647786
NA	103.508	0.42552	0.0605215	0.647786
CG1640	447.987	0.257075	0.060654	0.647786
CG6294	79.9898	0.390736	0.0607525	0.647786
CG6299	79.9898	0.390736	0.0607525	0.647786
CG11911	62.7376	0.423902	0.0601153	0.647786
CG13532	362.954	0.254393	0.0605828	0.647786
Indy	414.113	0.240207	0.0599088	0.647786
CG4562	169.588	-0.335103	0.0603253	0.647786
cpx	3352.6	-0.139853	0.060377	0.647786
CG31933	63.7655	-0.410419	0.0605354	0.647786
Coq4	165.153	0.296714	0.060805	0.647786
bun	4525.41	-0.145424	0.0601509	0.647786
lncRNA:CR44931	64.5168	0.466897	0.0598475	0.647786
lncRNA:CR45284	358.398	-0.195759	0.0607486	0.647786
Arf79F	265.363	0.221317	0.0618268	0.648471
lbm	129.151	-0.287756	0.0628591	0.648471
Eato	163.323	-0.263956	0.0626176	0.648471
CG3626	116.416	-0.336423	0.0629045	0.648471
CG15211	188.765	0.334194	0.0620853	0.648471
Ing5	84.7909	0.358292	0.0617486	0.648471
ChLD3	44.8644	-0.635742	0.0617995	0.648471
CG17807	49.5317	-0.486148	0.0611528	0.648471
Stoml2	93.7573	-0.369309	0.0613976	0.648471
CG6610	125.965	0.350063	0.0613048	0.648471
CG7387	43.4973	0.528778	0.0625237	0.648471
CG3408	102.349	0.329195	0.0612329	0.648471
CG6024	1840.62	0.138055	0.0617239	0.648471
CG8833	38.5807	-0.552303	0.0627609	0.648471
CG7692	130.283	0.347557	0.0622179	0.648471
CG14077	243.215	0.287619	0.0623218	0.648471
mura	678.147	0.206537	0.0617583	0.648471
CG12594	717.25	0.15409	0.0627494	0.648471
Nup58	98.4879	0.361776	0.0623717	0.648471
Nepl15	48.7103	-0.509653	0.0626568	0.648471
Cow	3072.88	-0.154353	0.0626741	0.648471
dlp	1355.98	0.159324	0.0625558	0.648471
Notum	170.413	-0.373778	0.0615164	0.648471
CG31805	34.6986	-0.6071	0.0611668	0.648471
Sec16	374.239	-0.207127	0.0624452	0.648471
CG32855	47.9237	-0.468367	0.0617103	0.648471
Zdhhc8	1297.95	0.171179	0.0628432	0.648471
Mhc	183.832	-0.779889	0.0612643	0.648471
Vha68-1	144.696	-0.30613	0.0627984	0.648471
lncRNA:CR44848	45.6308	0.467894	0.0617649	0.648471
lncRNA:CR45585	699.498	-0.192044	0.0623019	0.648471
asRNA:CR45835	85.789	0.369305	0.0624752	0.648471
NA	365.637	-0.206761	0.0628177	0.648471
Cf2	213.663	-0.272869	0.06331	0.650281
CG17716	5967.75	-0.135395	0.0633221	0.650281
CG42326	109.62	-0.40663	0.0633274	0.650281
didum	134.15	-0.31043	0.0632417	0.650281
CG16852	42.5137	-0.476301	0.0634426	0.650828
Sb	434.934	-0.268066	0.0635103	0.650888
twi	1359.65	-0.146641	0.0641949	0.654772
Yp3	51.4353	0.502096	0.0640199	0.654772
Cyp4g15	95.7165	0.473769	0.0642007	0.654772
Ir25a	161.688	0.269318	0.0641858	0.654772
CG6329	460.569	-0.226169	0.0640124	0.654772
MED6	106.501	0.310716	0.0643091	0.654898
Tango5	790.453	0.245857	0.0643376	0.654898
CG2841	620.493	0.200696	0.0644084	0.654985
fred	3528.71	-0.12726	0.064477	0.655049
CG10041	59.4434	-0.433426	0.0645864	0.655527
Gr64d	61.7191	-0.439425	0.0648406	0.657472
CG7945	75.6976	0.380287	0.0649947	0.657767
mtt	2805.68	-0.169721	0.0649565	0.657767
htl	165.998	0.395842	0.0652393	0.658222
CG13667	53.7134	0.430234	0.0652354	0.658222
spartin	120.566	0.322643	0.0652797	0.658222
CG7987	123.057	-0.348578	0.0653527	0.658222
spdo	35.2203	-0.63347	0.065321	0.658222
Jhe	37.6205	-0.595635	0.0655217	0.658428
Parp16	67.9762	-0.426429	0.0656236	0.658428
CG11380	82.7622	-0.422036	0.0655043	0.658428
CG32344	111.648	0.345637	0.0655629	0.658428
CG11050	347.114	0.227213	0.065694	0.658506
elB	842.817	-0.170117	0.065828	0.65893
Vps52	59.5984	0.416871	0.0658617	0.65893
bab1	2328.24	-0.128551	0.0662999	0.659596
Lim1	1340.92	0.227359	0.0664928	0.659596
CG13185	175.012	-0.407245	0.0663353	0.659596
CG10588	50.0399	-0.490409	0.0664686	0.659596
CG30278	35.9174	0.514334	0.0664814	0.659596
wry	1352.58	-0.155056	0.06607	0.659596
CG32187	75.5134	0.370915	0.0663687	0.659596
tbc	1116.69	0.165223	0.0664521	0.659596
cv-c	2308.93	-0.13227	0.0661717	0.659596
Cyp49a1	675.168	-0.165064	0.066753	0.661274
beat-VI	3120.84	-0.149199	0.0667877	0.661274
Arc1	35.9467	-0.518443	0.067073	0.662228
CG13545	37.9123	-0.53554	0.0670665	0.662228
CG14598	36.7991	-0.509639	0.0669646	0.662228
CG5946	166.094	-0.268339	0.067293	0.663154
Proc	492.72	-0.205446	0.0672651	0.663154
slbo	48.7758	-0.52643	0.0675729	0.665289
disco	90.4503	0.412767	0.0677718	0.665427
HemK1	59.0322	-0.403541	0.0677767	0.665427
Dgk	2702.13	-0.144519	0.0677194	0.665427
l(2)k14505	104.955	0.321453	0.0681483	0.666217
mRpL48	40.4121	-0.537254	0.0680733	0.666217
CG6441	40.2881	-0.585231	0.0679827	0.666217
CG13531	100.74	-0.396853	0.068174	0.666217
Klp54D	217.174	0.310709	0.0680275	0.666217
Fs	410.072	-0.216021	0.0683004	0.666832
Ubi-p5E	162.313	0.33166	0.0687248	0.670354
RyR	567.828	-0.213786	0.068825	0.670709
Slik	394.842	-0.211249	0.0689711	0.671481
CG14450	72.1908	0.390266	0.0690575	0.671481
CG10214	41.2326	0.512495	0.0690958	0.671481
TkR86C	530.853	0.214469	0.0698284	0.672243
atms	755.465	0.157636	0.0693337	0.672243
CG2701	84.2054	-0.381104	0.0708282	0.672243
phtf	76.0711	-0.439146	0.0696107	0.672243
CG12096	65.8266	0.392609	0.0695096	0.672243
Ubqn	89.3184	0.326409	0.0705015	0.672243
Cyp6t3	40.5191	-0.55077	0.0702257	0.672243
S-Lap7	41.765	-0.572207	0.0707703	0.672243
CG9896	140.978	-0.317531	0.0709643	0.672243
CG14694	43.7191	-0.559666	0.070187	0.672243
CG6040	1201.86	-0.175825	0.0709336	0.672243
CG17121	85.5181	-0.395952	0.0706608	0.672243
Ythdf	93.3707	0.372659	0.0697795	0.672243
c12.2	134.361	0.315821	0.0709252	0.672243
Femcoat	66.4812	0.397767	0.0703482	0.672243
Adgf-A2	276.548	-0.214665	0.0694903	0.672243
CG30485	43.1018	-0.482229	0.0701994	0.672243
CG32262	36.3984	0.500766	0.0695032	0.672243
lncRNA:CR32636	82.2171	0.40202	0.0705717	0.672243
DIP-alpha	2203.47	0.158975	0.0702748	0.672243
CG33934	86.0876	0.371514	0.0708799	0.672243
pps	220.426	0.281512	0.0705465	0.672243
alph	1598.81	-0.15764	0.0708371	0.672243
OtopLa	1756.66	0.179194	0.0707124	0.672243
Indy-2	86.0876	0.371514	0.0708799	0.672243
Chchd2	75.1325	0.364939	0.070571	0.672243
lncRNA:CR43928	78.1933	0.368767	0.0702614	0.672243
lncRNA:CR45567	45.1833	-0.524826	0.0694444	0.672243
CG14857	77.0449	-0.367993	0.0710814	0.672746
sax	75.7263	-0.364125	0.0716544	0.676496
RpL7A	77.6184	0.443841	0.0729403	0.676496
Wdr62	1636.91	-0.133284	0.0716189	0.676496
nrv3	414.948	-0.214575	0.0718681	0.676496
CG13220	59.3899	0.422597	0.0722001	0.676496
CG8858	99.4718	-0.353509	0.0720234	0.676496
CG13171	35.9848	0.553809	0.0730681	0.676496
sug	256.713	-0.227075	0.0730057	0.676496
CG8388	56.1838	0.429556	0.0724219	0.676496
Ir56d	35.4306	-0.552726	0.0721127	0.676496
lin-28	161.345	0.260984	0.0720971	0.676496
CG10467	70.7182	0.372495	0.0731466	0.676496
Uxs	53.0225	-0.416146	0.0728625	0.676496
CG3919	126.674	0.311949	0.0719877	0.676496
CG14883	96.4134	0.338683	0.0731504	0.676496
RIOK2	46.1346	0.458324	0.0730662	0.676496
Cyp6a18	156.388	-0.259309	0.0718841	0.676496
CG33278	81.5014	-0.35537	0.0730629	0.676496
TrissinR	804.052	-0.153283	0.0727256	0.676496
moi	82.146	0.33425	0.0730202	0.676496
mbf1	102.59	0.389853	0.0730936	0.676496
Mocs1	96.1716	0.311558	0.0727878	0.676496
CG43759	2967.2	0.172731	0.0725078	0.676496
CG43814	36.7312	-0.544107	0.0724461	0.676496
asRNA:CR44807	39.2286	-0.68447	0.0718411	0.676496
Tgs1	82.146	0.33425	0.0730202	0.676496
lncRNA:CR45109	777.722	0.173226	0.0732172	0.67652
Pfas	98.8272	-0.350737	0.0746472	0.676733
fend	757.843	0.206392	0.0740628	0.676733
CG4880	40.9165	0.466141	0.0741588	0.676733
CG14223	160.064	0.31881	0.0745909	0.676733
CG5846	43.2929	0.477845	0.0736245	0.676733
Magi	490.442	-0.21304	0.0745579	0.676733
Orcokinin	77.3836	-0.37502	0.0736879	0.676733
CG3982	51.6559	-0.438775	0.0744848	0.676733
Bmcp	76.2889	0.390844	0.0740409	0.676733
CG7841	144.26	0.317533	0.0736673	0.676733
RhoGAP92B	572.203	-0.204411	0.0744504	0.676733
CG6726	175.745	-0.260022	0.0743037	0.676733
CG15537	526.052	-0.22837	0.0746562	0.676733
Atg10	100.282	-0.34201	0.0736973	0.676733
Atg2	123.514	-0.382992	0.0737353	0.676733
CG33181	608.638	0.197646	0.0739913	0.676733
CG33995	307.857	0.229821	0.0744113	0.676733
CG42235	395.332	-0.211625	0.0740118	0.676733
CG44000	307.857	0.229821	0.0744113	0.676733
CG44001	307.857	0.229821	0.0744113	0.676733
Fatp2	125.782	-0.279176	0.0737576	0.676733
lncRNA:CR46194	293.076	0.234996	0.0734422	0.676733
CG32333	816.557	0.159621	0.0747381	0.676892
CG2124	131.617	0.303512	0.0751686	0.678057
mld	1418.05	0.139915	0.0751742	0.678057
lncRNA:CR44923	46.0912	-0.449432	0.0751601	0.678057
lncRNA:CR45625	97.3659	0.421243	0.0750935	0.678057
Pol32	48.8071	-0.488583	0.0751892	0.678057
hubl	63.0606	0.427113	0.0754638	0.679368
spaw	63.0606	0.427113	0.0754638	0.679368
CG16903	90.5109	0.351882	0.075535	0.679428
CG17974	45.6721	-0.572781	0.0756171	0.679585
CG45428	47.9542	0.444119	0.0758047	0.680689
Pepck1	74.4653	-0.376585	0.0764685	0.68257
CG10804	219.026	-0.259583	0.0764687	0.68257
brwl	765.973	0.200734	0.0761215	0.68257
Kdm2	1890.89	0.204662	0.0763029	0.68257
Vps36	74.7532	0.34575	0.0763367	0.68257
asRNA:CR43468	65.9015	-0.42153	0.0762645	0.68257
CG45087	74.4653	-0.376585	0.0764685	0.68257
CG5245	113.918	0.327172	0.0768448	0.685346
CG4557	70.9727	-0.424569	0.0778602	0.685351
CG9981	121.534	0.34581	0.0773103	0.685351
CG13004	155.545	0.2798	0.0778883	0.685351
SCAP	250.61	-0.212511	0.0773236	0.685351
Gr61a	44.8505	-0.45841	0.077561	0.685351
CG17816	1487.45	-0.159196	0.0770189	0.685351
CD98hc	172.716	0.296214	0.0778263	0.685351
IscU	90.5115	0.446527	0.0778391	0.685351
CG7379	60.8	-0.417867	0.0772013	0.685351
Jafrac1	104.933	0.326271	0.0774071	0.685351
asRNA:CR44069	746.65	0.198104	0.0776465	0.685351
lncRNA:CR44720	41.2137	-0.492686	0.0770789	0.685351
lncRNA:CR45562	93.4266	0.350198	0.0774503	0.685351
CG46306	155.545	0.2798	0.0778883	0.685351
Oaz	686.586	0.217288	0.0774385	0.685351
Tango1	92.5268	-0.362199	0.0777237	0.685351
Fim	604.893	0.206342	0.0781303	0.686333
CG10211	267.506	-0.5341	0.0781206	0.686333
Hsp70Aa	41.9631	0.541072	0.0782645	0.686938
Chs2	223.949	-0.275005	0.0785199	0.68803
CG8630	61.5383	-0.386669	0.0785071	0.68803
RpIII128	70.9835	-0.380527	0.0792233	0.688167
dpn	45.1249	-0.637705	0.0786727	0.688167
kek1	210.258	-0.263136	0.0786983	0.688167
Gpo1	121.772	-0.315279	0.0794893	0.688167
az2	48.2903	-0.418344	0.0791757	0.688167
CG8289	63.0139	0.418989	0.0795826	0.688167
CG14339	113.242	-0.307534	0.0789567	0.688167
CG6839	43.2571	-0.488559	0.0790031	0.688167
CG12947	95.0802	0.341582	0.0794527	0.688167
CG18622	64.8638	0.472242	0.0795256	0.688167
REPTOR	1319.54	0.144402	0.0792725	0.688167
CG6142	49.4127	0.472469	0.0793009	0.688167
Scamp	182.165	0.257341	0.0788954	0.688167
Nedd4	770.705	0.160064	0.0788443	0.688167
PMCA	744.869	-0.165931	0.0794825	0.688167
CG42534	974.683	-0.161061	0.0791187	0.688167
Ppn	784.57	0.17916	0.0800457	0.688285
CG13693	45.3796	-0.476399	0.0801199	0.688285
CG8569	51.1875	-0.428097	0.079966	0.688285
sea	489.452	0.229103	0.080106	0.688285
fabp	489.452	0.229103	0.080106	0.688285
CG10035	38.436	-0.556348	0.0798642	0.688285
Hil	214.552	-0.250511	0.0799898	0.688285
lncRNA:CR43883	35.397	0.548976	0.079749	0.688285
Xpac	144.59	0.298989	0.0810923	0.690285
JIL-1	373.953	0.217445	0.0812016	0.690285
MetRS-m	472.611	0.18697	0.0806915	0.690285
CG6508	68.297	-0.449146	0.0811232	0.690285
Atg9	70.6144	-0.379976	0.0808413	0.690285
Not11	56.862	0.389452	0.0811242	0.690285
ttm2	189.312	0.258584	0.0805486	0.690285
CG6865	44.9744	-0.475017	0.0812062	0.690285
CG8036	199.71	0.227605	0.0808376	0.690285
CG33671	56.5918	0.4303	0.0809395	0.690285
CG33672	56.5918	0.4303	0.0809395	0.690285
asRNA:CR43481	621.135	0.18551	0.0810688	0.690285
jnj	77.7034	-0.359152	0.0807348	0.690285
Pgant35A	102.434	-0.34233	0.0815971	0.690636
CG6984	52.0561	0.405868	0.0817517	0.690636
CG13247	70.6969	-0.422269	0.0817152	0.690636
CG2656	204.926	0.268241	0.0815704	0.690636
fd102C	50.5883	-0.417465	0.0817728	0.690636
CG13551	259.444	-0.2139	0.0813392	0.690636
CG17325	46.6587	0.44434	0.0817165	0.690636
CG42305	46.6587	0.44434	0.0817165	0.690636
CG11964	60.0218	-0.430167	0.0819672	0.690845
CG8478	65.3016	0.370429	0.0818979	0.690845
CG31029	71.4196	0.406773	0.0819947	0.690845
stas	184.001	0.278679	0.0822075	0.690923
Dlip2	71.932	0.37154	0.0822668	0.690923
2mit	1280.59	0.155986	0.0821842	0.690923
lncRNA:CR43855	178.936	-0.242111	0.0821127	0.690923
CG15436	89.0075	0.386321	0.0824414	0.691285
CG10979	413.935	0.214135	0.0823849	0.691285
cpb	96.5845	-0.346211	0.0825499	0.691613
Sp1	278.588	0.282781	0.0831533	0.691613
Cyp28d1	67.3889	0.395109	0.0827146	0.691613
Cpr56F	34.3953	-0.484696	0.0832646	0.691613
Alg11	67.6394	0.392896	0.0832081	0.691613
MED1	219.861	0.273608	0.0832698	0.691613
yip2	92.2245	0.331722	0.0830573	0.691613
CG30373	51.4308	0.446142	0.0830381	0.691613
Ndfip	273.501	0.200382	0.0827582	0.691613
asRNA:CR44137	37.5793	-0.528771	0.0829889	0.691613
asRNA:CR45604	220.482	0.294691	0.0831452	0.691613
lncRNA:CR45911	174.53	-0.269576	0.0826661	0.691613
Rab35	167.038	0.24887	0.0834068	0.692204
CG7183	133.268	-0.269739	0.0837958	0.694884
Rab27	288.26	0.233314	0.0838956	0.695163
lqf	263.325	-0.236299	0.0841407	0.696054
Scgbeta	98.8402	0.335574	0.0842017	0.696054
CG18766	75.806	0.401808	0.0840698	0.696054
Uch	65.9265	0.411513	0.0842764	0.696124
CG9550	37.8539	-0.512813	0.0843544	0.696222
fat-spondin	206.551	-0.232922	0.0845708	0.696728
Corin	1962.94	0.140878	0.0845622	0.696728
CG42741	554.202	-0.177037	0.0846145	0.696728
ERR	138.299	0.260584	0.0848299	0.697955
Syt12	154.659	0.275384	0.0849755	0.698606
l(2)gd1	127.774	0.27866	0.0850814	0.69893
CG4496	139.737	0.265076	0.0852424	0.699161
scaf	281.055	-0.210358	0.0852082	0.699161
Pisd	206.898	0.216309	0.0855164	0.69923
CG10321	52.3633	-0.439994	0.085642	0.69923
wds	87.915	0.333182	0.0853367	0.69923
pre-mod(mdg4)-X	108.571	0.287671	0.0856499	0.69923
nonC	289.05	-0.247862	0.0855917	0.69923
lncRNA:CR45317	50.919	-0.428183	0.0856433	0.69923
amn	425.111	0.205325	0.0857969	0.699887
Tollo	168.201	-0.285852	0.0860966	0.700159
Cyp6a13	56.5635	-0.39269	0.0860617	0.700159
Myo10A	286.905	-0.304128	0.0860624	0.700159
lncRNA:CR45728	68.9565	-0.415495	0.0859565	0.700159
lncRNA:CR45170	137.99	0.273005	0.0863133	0.701379
Iswi	46.5132	-0.471391	0.0869108	0.70218
regucalcin	174.67	0.314483	0.0870797	0.70218
Cen	90.4584	-0.323852	0.0866936	0.70218
Toll-6	319.179	-0.244994	0.086993	0.70218
CG32170	41.6565	-0.50696	0.0864818	0.70218
asRNA:CR43426	188.82	0.245916	0.0870368	0.70218
Lpt	69.5352	-0.414904	0.0867865	0.70218
lncRNA:CR44504	92.9207	-0.325211	0.0869131	0.70218
lncRNA:CR46114	33.9995	0.487879	0.0865598	0.70218
lncRNA:CR46229	72.3184	-0.352541	0.0868348	0.70218
GatB	40.4742	0.488544	0.0871971	0.702342
CG32075	43.1279	0.439175	0.0872333	0.702342
Hsp60B	37.2137	-0.56302	0.0875758	0.702453
Nos	1571.84	-0.195532	0.0881515	0.702453
smid	84.7935	0.361561	0.087382	0.702453
mth	112.432	0.300628	0.0879221	0.702453
kirre	12244.2	0.154334	0.0881824	0.702453
CG14797	125.608	-0.305106	0.0880046	0.702453
CG1371	69.3097	-0.365289	0.0877936	0.702453
CG15109	62.7022	0.397007	0.0877432	0.702453
CG1213	176.801	-0.267139	0.0879466	0.702453
CG12589	93.0077	0.330489	0.088066	0.702453
beat-IIIb	704.126	-0.172229	0.0881065	0.702453
CG34351	1074.61	0.155858	0.0879885	0.702453
CG42268	1323.29	0.160268	0.0873447	0.702453
lncRNA:CR44366	91.0883	0.340835	0.0879754	0.702453
rk	450.226	-0.205428	0.0883785	0.70295
mei-41	95.6847	0.356404	0.0883676	0.70295
CRMP	417.045	0.211434	0.0885886	0.703204
Nup44A	81.2825	-0.359019	0.0886111	0.703204
Hr39	955.697	0.151652	0.0886076	0.703204
Exo70	69.2431	0.379758	0.088755	0.703815
HHEX	110.058	-0.351474	0.0890683	0.704914
CG10184	85.5263	0.330144	0.0890947	0.704914
CG30378	63.4689	0.378941	0.088982	0.704914
RYa-R	1364.9	-0.168221	0.089312	0.705222
alc	84.2309	0.385478	0.0893348	0.705222
CG43896	82.3594	-0.395378	0.089207	0.705222
Amph	930.598	-0.177451	0.0897816	0.706098
CG10669	98.8999	0.347583	0.0896367	0.706098
Seipin	61.3592	0.369456	0.0897044	0.706098
NKCC	509.605	-0.236098	0.0897333	0.706098
Tb	57.7534	0.416991	0.0895853	0.706098
Cks85A	138.438	0.26743	0.0903907	0.709827
CG5892	45.3042	-0.480646	0.0903444	0.709827
HLH4C	45.4215	0.511988	0.0905106	0.710238
Ugt35E1	58.0484	-0.375961	0.0906644	0.710914
Klp59D	54.6516	-0.464004	0.0909907	0.712064
Rnf146	94.2285	0.41979	0.090891	0.712064
asRNA:CR45046	71.9107	0.384487	0.0910141	0.712064
Wnt5	146.254	0.290631	0.0911307	0.712156
tRNA:Leu-CAG-1-8	70.9854	0.364625	0.0911614	0.712156
Or24a	43.2844	-0.487248	0.0913167	0.712171
CG15160	85.2265	-0.353211	0.0913665	0.712171
mAChR-B	1611.67	-0.146937	0.0912526	0.712171
CG15767	42.5369	-0.450043	0.0915242	0.712871
Rab32	423.607	0.192752	0.0918261	0.713657
mys	530.246	0.214969	0.0918367	0.713657
E23	761.275	0.192923	0.0919492	0.713657
CG6674	59.7077	0.386268	0.0920098	0.713657
CG15536	61.4496	0.361785	0.0920322	0.713657
lncRNA:CR45628	34.3806	-0.52519	0.0919009	0.713657
wcy	169.064	0.235874	0.0921633	0.713876
CG42671	385.291	-0.198705	0.0922294	0.713876
28SrRNA-Psi:CR45859	533.415	0.231248	0.0922642	0.713876
natalisin	46.257	-0.420571	0.0923933	0.714349
RhoGAP1A	312.689	0.203264	0.0933875	0.714692
hbs	586.886	-0.177404	0.0927526	0.714692
CG17264	44.6178	-0.512406	0.0938614	0.714692
Cyp4ad1	185.015	-0.258261	0.0938159	0.714692
CG12035	98.951	-0.329408	0.0932694	0.714692
Est-Q	39.8759	-0.501161	0.0929407	0.714692
GstZ2	265.154	0.202723	0.0926171	0.714692
ohgt	66.6756	0.416263	0.0934211	0.714692
CG5835	79.2427	0.393289	0.0932199	0.714692
Dcr-1	146.544	-0.274383	0.0932423	0.714692
DIP-theta	1641.05	-0.141755	0.0929005	0.714692
Dh31-R	1588.74	0.123247	0.0934697	0.714692
CG33056	171.741	0.322119	0.0938649	0.714692
CG34057	40.2811	-0.492819	0.0932567	0.714692
spri	3121.71	0.161225	0.0927119	0.714692
CG34430	34.5275	0.512426	0.0928053	0.714692
Vps15	74.7142	-0.351883	0.0935605	0.714692
Rgk1	2121.16	-0.14587	0.0936849	0.714692
lncRNA:CR44662	102.071	-0.412315	0.0934923	0.714692
lncRNA:CR45820	37.9586	-0.467907	0.0937004	0.714692
lncRNA:CR45996	264.876	0.212603	0.0937379	0.714692
rdgB	889.566	0.180727	0.094047	0.71556
chic	2069.25	0.186949	0.0956547	0.715879
Hsf	147.998	0.269254	0.0954676	0.715879
in	75.4262	-0.394319	0.0942395	0.715879
Idgf6	108.868	-0.325151	0.0953736	0.715879
CG4025	103.936	0.313955	0.0947586	0.715879
CG11927	64.942	0.373965	0.0944323	0.715879
Lip4	42.5175	0.444641	0.0945841	0.715879
CG12376	79.4824	-0.395065	0.0953675	0.715879
CG8321	63.1131	0.360742	0.0941652	0.715879
YME1L	79.7712	-0.34585	0.095613	0.715879
CG5543	53.464	-0.406221	0.0948847	0.715879
Gpat4	69.3027	-0.349894	0.0952793	0.715879
CG16717	56.3168	0.386914	0.0946296	0.715879
Ae2	1561.94	0.157629	0.0954669	0.715879
CG13773	53.6646	0.392187	0.0948373	0.715879
CG30268	45.8224	-0.554738	0.095135	0.715879
cola	41.9906	-0.49659	0.0946743	0.715879
swif	41.9906	-0.49659	0.0946743	0.715879
CG31773	78.8348	-0.332376	0.0955068	0.715879
AMPdeam	516.664	0.212816	0.0952736	0.715879
lncRNA:CR44188	155.58	-0.889171	0.095529	0.715879
lncRNA:CR44833	831.441	0.170925	0.0955712	0.715879
chp	122.201	-0.364402	0.0955294	0.715879
CG13920	59.8273	0.381655	0.0957683	0.715962
Pmp70	408.816	-0.197336	0.0958021	0.715962
AsnS	165.653	0.280446	0.0959505	0.716562
CG4456	419.687	0.196338	0.0964094	0.717061
sws	302.332	0.189305	0.0962691	0.717061
siz	1878.91	-0.126896	0.0963959	0.717061
lili	343.566	0.262271	0.0961238	0.717061
Strump	90.2784	0.343245	0.0965565	0.717061
CG32276	154.94	0.265692	0.0963701	0.717061
CG33926	34.6118	0.487197	0.0965628	0.717061
Tmc	696.425	0.196596	0.0964947	0.717061
lok	86.6258	0.304813	0.096908	0.717092
Sting	69.3718	0.332619	0.0967295	0.717092
wat	1284.74	-0.131006	0.096883	0.717092
CG33054	194.686	0.321043	0.0967078	0.717092
lncRNA:CR45294	46.8912	-0.443856	0.0968762	0.717092
vig	193.841	0.21273	0.0971404	0.718306
Hsp22	406.212	0.199129	0.0972484	0.718576
CG15812	44.8795	0.422129	0.0973136	0.718576
Dhc93AB	263.093	-0.28325	0.0981845	0.718942
RpI1	75.2945	-0.343824	0.0983118	0.718942
14-3-3epsilon	891.224	0.188187	0.0986758	0.718942
Ugt49B1	47.8215	-0.410849	0.0976224	0.718942
CG14440	260.01	0.251406	0.0985452	0.718942
CG4676	45.6139	0.456023	0.0983138	0.718942
CG6163	388.429	0.181571	0.0975385	0.718942
Trxr-2	59.4482	-0.413555	0.0977986	0.718942
CG14457	401.294	-0.197457	0.098075	0.718942
CG1090	205.973	-0.293656	0.0979675	0.718942
CG8199	49.4082	-0.406586	0.0984657	0.718942
RpS30	62.4659	0.38102	0.0984901	0.718942
CG17691	137.257	-0.278181	0.0980717	0.718942
frc	154.845	0.268447	0.0986536	0.718942
CG30424	120.657	0.300524	0.0980307	0.718942
lncRNA:CR34044	80.0504	-0.333866	0.0976313	0.718942
CG34367	58.6395	-0.470137	0.0978365	0.718942
CG43347	1634.8	0.1517	0.0987306	0.718942
lncRNA:CR44183	76.2635	-0.347289	0.0984058	0.718942
FeCH	145.924	0.295398	0.0984008	0.718942
Gcn5	107.944	-0.303253	0.0990653	0.719016
dgt2	47.7335	0.407786	0.0989787	0.719016
nSMase	78.5836	0.325835	0.0988145	0.719016
CG13455	52.6282	0.423346	0.0992655	0.719016
CG11035	54.4357	0.410152	0.0991625	0.719016
CG7706	137.142	0.291656	0.0993019	0.719016
CG14767	254.439	0.221183	0.0989375	0.719016
CG31538	110.504	-0.33624	0.0993057	0.719016
asRNA:CR43864	66.0826	0.356962	0.0993561	0.719016
CG32373	3460.77	0.119768	0.0994796	0.719414
CG42238	3561.39	-0.138635	0.100017	0.722027
Nost	409.736	0.185466	0.099924	0.722027
lncRNA:CR45183	61.8458	-0.375513	0.100047	0.722027
asRNA:CR45210	49.0218	0.397096	0.100187	0.722542
CG2182	75.4185	0.333239	0.10052	0.724306
Cc2d2a	114.241	-0.361233	0.100569	0.724306
Aladin	90.1201	-0.305317	0.101355	0.724482
Agpat1	267.867	0.217525	0.10113	0.724482
CG11566	495.212	0.174554	0.100959	0.724482
CG3542	51.9015	-0.427762	0.100975	0.724482
Socs44A	50.1676	-0.429092	0.101676	0.724482
Gasz	44.5793	-0.45647	0.10105	0.724482
CG6209	34.8327	-0.4912	0.101405	0.724482
CG17359	46.9282	0.424146	0.101603	0.724482
CG14082	1512.35	0.129739	0.101696	0.724482
Cad89D	135.733	-0.345731	0.101085	0.724482
dpr1	2256.22	-0.124202	0.101613	0.724482
stg1	495.212	0.174554	0.100959	0.724482
chinmo	2237.33	-0.14834	0.101523	0.724482
Antp	1031.56	0.152276	0.101609	0.724482
wb	962.521	-0.19078	0.100712	0.724482
CG44325	155.182	0.271075	0.101387	0.724482
Gart	131.27	-0.29867	0.102073	0.725528
CG8272	83.3412	-0.305758	0.102119	0.725528
CG8389	115.122	0.263385	0.102091	0.725528
CG11367	138.399	-0.293657	0.102014	0.725528
srp	286.787	-0.292445	0.102567	0.726149
Cdk2	108.037	0.286501	0.102395	0.726149
rho-4	224.389	0.266079	0.102621	0.726149
CG17292	102.87	0.301397	0.102519	0.726149
CG31642	80.6357	-0.331812	0.102317	0.726149
lncRNA:CR45082	761.768	0.149329	0.102533	0.726149
Mlc-c	75.4697	0.320737	0.102838	0.727045
CG13894	517.491	0.186242	0.103008	0.727045
Alg2	72.6992	0.324973	0.103024	0.727045
CG7724	204.737	0.227312	0.103006	0.727045
Prm	154.565	0.338593	0.103879	0.727612
drk	457.227	-0.173869	0.104402	0.727612
Rab19	36.5381	-0.540037	0.104251	0.727612
Pino	700.153	0.1707	0.104097	0.727612
Mat1	103.46	0.285157	0.103827	0.727612
CG2930	136.486	0.326424	0.104751	0.727612
eIF3g1	66.2109	0.346022	0.104384	0.727612
nAChRbeta3	55.1811	-0.478247	0.105104	0.727612
CG31650	205.391	0.234294	0.104761	0.727612
Schip1	57.5075	-0.376187	0.104146	0.727612
EMC7	40.1197	-0.466961	0.104654	0.727612
Oseg4	99.2151	-0.293103	0.10325	0.727612
Chd64	236.19	-0.297222	0.104783	0.727612
Mip	132.774	0.278066	0.105025	0.727612
MYPT-75D	1599.45	0.134435	0.104176	0.727612
CG9269	38.8644	-0.461495	0.103327	0.727612
TwdlW	36.9875	-0.470006	0.103185	0.727612
CG5292	43.4343	0.40431	0.103658	0.727612
RhoGAP93B	1057.2	-0.166867	0.104193	0.727612
SPE	43.0454	-0.445627	0.105092	0.727612
HGTX	142.359	-0.260671	0.104593	0.727612
CG32354	206.03	0.229034	0.104919	0.727612
pxb	1035.6	0.131944	0.103956	0.727612
CheB42c	890.756	-0.138322	0.104851	0.727612
SmB	40.5829	0.43475	0.10376	0.727612
HSPBAP1	47.0414	-0.41935	0.105111	0.727612
lncRNA:CR44178	740.113	-0.176439	0.104488	0.727612
lncRNA:CR45242	68.0146	-0.349139	0.104044	0.727612
lncRNA:CR45981	64.1764	-0.355325	0.103488	0.727612
l(2)gl	111.564	0.298646	0.105242	0.728042
312	52.148	0.397212	0.105413	0.728262
Pde8	1939.07	0.145764	0.105351	0.728262
Drat	677.008	0.191264	0.105733	0.728522
CG3907	49.4535	0.39064	0.10556	0.728522
CG5964	45.8098	0.408308	0.105842	0.728522
CG34251	446.47	0.197736	0.105724	0.728522
Rgk2	572.827	-0.177166	0.105866	0.728522
Snp	266.622	0.255113	0.105682	0.728522
Ets97D	34.9	-0.479537	0.106393	0.729938
Hel25E	137.664	0.261762	0.106344	0.729938
dao	157.472	-0.260267	0.106421	0.729938
CG2794	42.3176	-0.451213	0.106322	0.729938
Ipk1	345.617	-0.204698	0.106507	0.729938
lncRNA:CR43372	174.176	0.267522	0.106558	0.729938
asRNA:CR43865	60.2687	-0.388896	0.106226	0.729938
CG1662	103.589	0.321382	0.106709	0.730023
CG42668	685.485	0.157264	0.106686	0.730023
Hlc	111.949	-0.289258	0.107096	0.730034
otu	65.8997	0.430038	0.107003	0.730034
ced-6	504.436	0.269386	0.107219	0.730034
CG9170	140.898	-0.245631	0.106941	0.730034
CCHa2-R	1032.19	-0.137522	0.107197	0.730034
CG10104	76.345	0.353914	0.107266	0.730034
CG3649	43.6987	-0.416266	0.107014	0.730034
CG14102	89.0714	0.368331	0.106957	0.730034
Pat1	185.936	0.245365	0.10752	0.731289
CG9993	39.0718	-0.453845	0.107661	0.731776
cos	96.8248	0.313524	0.108261	0.731973
ex	268.503	-0.2164	0.107904	0.731973
Scsalpha1	154.418	0.273082	0.108213	0.731973
Odc1	42.9324	-0.491996	0.107913	0.731973
Manf	75.6978	0.342183	0.10831	0.731973
CG15445	65.6172	0.334611	0.108086	0.731973
CG3788	67.6789	0.384283	0.10827	0.731973
SLIRP2	40.5665	0.48578	0.108104	0.731973
vig2	54.2867	0.36569	0.108317	0.731973
Maf1	306.913	-0.207088	0.10842	0.732203
NK7.1	2769.61	-0.126919	0.108748	0.732854
MCTS1	145.224	0.279608	0.108803	0.732854
prtp	110.263	0.323328	0.108799	0.732854
CG6752	135.916	0.250745	0.10866	0.732854
asRNA:CR45260	56.3063	-0.431659	0.108865	0.732854
CG13712	47.5838	-0.39135	0.108982	0.733171
CG3842	353.366	0.205462	0.109151	0.733234
CG1572	151.027	0.285455	0.10934	0.733234
CG11723	73.4867	0.367923	0.10928	0.733234
Adgf-B	51.455	-0.5225	0.109135	0.733234
CG4907	82.5161	-0.416376	0.109267	0.733234
Tsen2	86.552	0.375835	0.109566	0.734281
CG32278	48.5298	-0.378103	0.109651	0.734381
D19A	108.631	0.283195	0.109843	0.734674
rau	677.778	-0.155236	0.10989	0.734674
CG42232	203.098	-0.250061	0.109904	0.734674
Ir76a	105.841	0.365805	0.110134	0.73574
CG17202	45.7201	0.415345	0.110711	0.738656
asRNA:CR46246	40.8353	0.420002	0.11068	0.738656
Arr1	59.406	-0.341731	0.111755	0.739214
Gdi	166.331	0.247669	0.113093	0.739214
faf	333.678	-0.244113	0.112362	0.739214
Dredd	36.6146	-0.524	0.112172	0.739214
Su(z)12	110.973	0.300523	0.111278	0.739214
CG15478	296.809	0.192164	0.111895	0.739214
CG1636	109.057	-0.344159	0.111824	0.739214
CG7872	44.6148	0.443472	0.112684	0.739214
CG1529	37.5488	0.463693	0.111032	0.739214
Naprt	161.582	0.234926	0.112608	0.739214
Megf8	266.992	-0.264232	0.111186	0.739214
CG17768	111.147	0.301602	0.111798	0.739214
Sfmbt	171.215	-0.242247	0.11257	0.739214
Cyp6w1	52.4697	-0.41923	0.113059	0.739214
CG11060	37.2542	-0.539181	0.112229	0.739214
Pex13	85.0867	0.309686	0.113114	0.739214
Tes	82.9161	-0.329271	0.112085	0.739214
Fem-1	219.589	0.240546	0.112903	0.739214
CG7458	39.0752	-0.464695	0.112512	0.739214
CR10032	78.6615	-0.33125	0.112147	0.739214
TwdlC	108.363	0.324909	0.112609	0.739214
CG14050	92.0405	0.36698	0.110896	0.739214
CG18808	38.777	0.438356	0.11233	0.739214
CG30461	54.6271	-0.391226	0.112121	0.739214
ste24c	54.6271	-0.391226	0.112121	0.739214
tRNA:Ala-AGC-2-2	72.5781	0.359772	0.11129	0.739214
CG32087	114.148	0.320951	0.112946	0.739214
tut	52.1778	0.387776	0.111132	0.739214
APC4	72.23	0.337237	0.112855	0.739214
LSm-4	111.147	0.301602	0.111798	0.739214
lncRNA:CR44058	86.694	0.343914	0.112832	0.739214
CG45062	122.551	-0.316657	0.112758	0.739214
nw	52.5443	-0.476434	0.112076	0.739214
GC	665.358	0.160665	0.113211	0.739352
Ist1	55.3112	0.353067	0.113276	0.739352
side	3589.68	-0.11491	0.113569	0.739764
CG3277	513.339	0.14927	0.113564	0.739764
Wdfy2	85.9314	0.371578	0.11362	0.739764
DIP-zeta	629.392	-0.163259	0.113582	0.739764
CG12320	116.232	0.273777	0.113716	0.739927
Gk2	239.995	-0.206968	0.113846	0.740318
gek	139.137	-0.265286	0.114133	0.741276
CG8172	48.8139	-0.48852	0.114135	0.741276
betaCOP	85.4587	0.333517	0.115785	0.742058
brat	3378.89	0.149921	0.114725	0.742058
RnrL	66.282	-0.366711	0.114566	0.742058
Rab5	285.437	0.200948	0.115826	0.742058
glu	97.7128	-0.318069	0.115004	0.742058
H15	50.3674	-0.467772	0.115196	0.742058
Eaat1	195.43	0.272567	0.115708	0.742058
Sin	58.7879	0.381588	0.115169	0.742058
fh	54.4569	0.389006	0.114503	0.742058
CG15631	45.6813	-0.381352	0.115209	0.742058
CG3036	272.486	0.232813	0.115668	0.742058
CG13795	40.8027	-0.46831	0.114946	0.742058
Lnpk	69.9721	0.319199	0.115878	0.742058
CG8027	44.8912	-0.433408	0.115194	0.742058
CG8841	87.8613	0.300639	0.115697	0.742058
RhoGAP54D	100.748	0.308011	0.115413	0.742058
CG9380	968.011	0.189147	0.115481	0.742058
Tudor-SN	478.972	0.176771	0.115246	0.742058
JMJD5	41.8532	0.424635	0.115238	0.742058
Or83a	53.7019	-0.411304	0.115082	0.742058
CG31077	79.9918	-0.453475	0.115272	0.742058
out	354.103	0.190553	0.115694	0.742058
lncRNA:CR46036	44.2126	0.396261	0.115097	0.742058
nmd	43.2128	-0.409866	0.116637	0.743745
wrapper	99.404	0.410474	0.116357	0.743745
CG17717	44.7385	0.410076	0.116572	0.743745
CG4577	539.199	-0.208417	0.116545	0.743745
CG17739	63.0789	-0.371532	0.116463	0.743745
lncRNA:CR44494	45.1221	-0.412547	0.116287	0.743745
asRNA:CR45912	154.433	-0.266821	0.116295	0.743745
Pdk1	1302.03	-0.153291	0.116852	0.744344
lncRNA:CR45043	44.1541	-0.435427	0.116872	0.744344
CG11883	418.391	-0.181019	0.117016	0.744807
Sgs8	50.0784	0.3847	0.117534	0.745118
Mdr49	64.5395	-0.377046	0.117247	0.745118
Mnt	4060.08	0.208468	0.11778	0.745118
robl37BC	68.9411	0.362425	0.117672	0.745118
CG3566	150.272	0.2707	0.117718	0.745118
G6P	44.1144	0.406066	0.117756	0.745118
CG13995	388.255	-0.197146	0.118057	0.745118
Mal-B1	63.373	-0.443858	0.117851	0.745118
ckd	106.806	0.31502	0.117272	0.745118
Ufd1-like	99.021	0.282893	0.118053	0.745118
CG6830	44.1258	-0.421225	0.11741	0.745118
CG4009	36.1626	-0.547332	0.118043	0.745118
CG34398	243.27	-0.224189	0.117721	0.745118
lncRNA:CR43827	67.2477	0.342209	0.117346	0.745118
CG8303	83.5904	-0.308583	0.118152	0.745269
vas	325.784	0.177407	0.118428	0.746568
tin	75.0419	-0.34611	0.121134	0.746613
RasGAP1	468.405	0.163565	0.12105	0.746613
hep	491.697	-0.148377	0.119919	0.746613
klu	433.791	0.201496	0.120513	0.746613
Rel	125.899	-0.298254	0.121032	0.746613
ATPsynO	71.9888	-0.346264	0.118928	0.746613
RpL23A	104.483	0.288327	0.118923	0.746613
Dhit	408.655	0.176093	0.120234	0.746613
trbl	208.173	0.250484	0.11964	0.746613
Upf2	123.293	0.259266	0.120974	0.746613
Rab40	120.813	0.284236	0.119126	0.746613
CG15356	146.736	-0.326588	0.118702	0.746613
CG15130	157.17	0.240759	0.119349	0.746613
jef	165.731	-0.229949	0.120379	0.746613
CG8370	95.7433	-0.28521	0.120803	0.746613
CG10916	63.9145	0.346713	0.1211	0.746613
RpS16	48.1646	-0.376798	0.120649	0.746613
CG12009	53.5621	0.373548	0.119469	0.746613
Teh2	734.555	0.167034	0.119557	0.746613
CG13674	43.698	0.441954	0.120046	0.746613
eIF3d2	55.2571	-0.373486	0.120131	0.746613
CG14309	35.426	-0.525958	0.121041	0.746613
CG1890	135.528	0.242172	0.118675	0.746613
CG32795	305.085	0.203653	0.119637	0.746613
Dlip1	78.0953	0.318848	0.119658	0.746613
Prosbeta5R2	48.8118	-0.459857	0.120197	0.746613
CG13197	141.329	-0.257261	0.119042	0.746613
vari	364.758	-0.21878	0.119153	0.746613
CG42324	1754.59	-0.11662	0.121122	0.746613
Ubr3	509.54	0.165787	0.119691	0.746613
mei-38	217.153	0.212175	0.120996	0.746613
CG43313	177.474	-0.224184	0.121027	0.746613
lncRNA:CR43681	50.8733	-0.463697	0.12052	0.746613
CG43736	1728.92	0.172856	0.120062	0.746613
asRNA:CR43906	174.499	0.270308	0.120346	0.746613
Pcf11	283.612	-0.202364	0.120235	0.746613
lncRNA:CR44373	44.4856	0.414896	0.120763	0.746613
Trs31	41.3435	-0.418581	0.120937	0.746613
lace	193.351	-0.215843	0.121332	0.746718
step	459.226	0.189723	0.121386	0.746718
haf	2060.83	-0.111249	0.121435	0.746718
stac	178.677	0.234948	0.121235	0.746718
Ice2	42.5523	-0.387295	0.121575	0.747144
CG11929	36.8208	-0.471973	0.121701	0.747479
Mvl	251.875	-0.203139	0.121858	0.748009
Lsp1beta	40.7515	-0.566274	0.122057	0.748268
AlaRS	98.8455	0.283974	0.122094	0.748268
CG11696	59.1217	-0.34359	0.12237	0.748268
hec	352.346	0.19899	0.122241	0.748268
CG14130	55.5732	-0.404768	0.122398	0.748268
CG7402	60.9963	-0.360512	0.122385	0.748268
side-IV	604.775	0.149603	0.122269	0.748268
CG5022	71.6041	0.312511	0.122621	0.749194
CG32806	75.8776	0.331523	0.122746	0.74952
Cyp4e1	34.9788	0.502227	0.123074	0.750254
Ipk2	45.1069	0.402472	0.123152	0.750254
Smyd4-1	114.522	-0.277078	0.123114	0.750254
CG7519	37.4658	-0.434557	0.122964	0.750254
alphaTub84B	498.089	0.193459	0.123514	0.750289
Oda	623.956	0.141864	0.123288	0.750289
brk	218.15	0.204239	0.123489	0.750289
snsl	39.0839	-0.504417	0.123352	0.750289
CG7386	157.638	-0.226308	0.123465	0.750289
MetRS	66.9382	-0.330577	0.123621	0.750505
asRNA:CR44116	36.9142	0.425917	0.123752	0.750865
b	57.1181	-0.378272	0.124015	0.751903
CG14395	103.747	-0.421059	0.124066	0.751903
RpII140	80.7323	-0.342214	0.124142	0.751929
lncRNA:CR43653	84.1997	0.321461	0.124311	0.752525
CG13676	124.912	-0.255853	0.124428	0.752797
lncRNA:CR45967	42.5547	0.398735	0.124588	0.75333
CG14671	59.1954	0.376599	0.124686	0.75349
temp	134.531	0.240315	0.124847	0.754032
pico	1410.04	0.13468	0.124972	0.754353
CG2059	72.4044	0.311625	0.125142	0.754515
CG7546	139.175	-0.240932	0.125108	0.754515
tgy	51.955	0.3768	0.125352	0.754968
CG16789	42.642	-0.49437	0.125361	0.754968
CG2938	171.689	0.238421	0.125615	0.755627
yellow-g2	63.8669	-0.375227	0.125553	0.755627
Abi	90.5984	-0.291846	0.12619	0.75577
CG11437	55.4239	-0.371455	0.126126	0.75577
TMEM216	93.3679	0.285756	0.126003	0.75577
CG32668	79.8166	0.322872	0.126213	0.75577
CR40190	42.6944	0.472879	0.125909	0.75577
Ykt6	37.5901	0.419084	0.125855	0.75577
osa	3446.08	0.123583	0.126205	0.75577
lncRNA:CR43912	127.362	-0.285527	0.125761	0.75577
CG8320	47.0606	0.376059	0.126339	0.755954
Lpin	801.588	0.139806	0.126388	0.755954
CG13074	79.9471	-0.322019	0.12655	0.756062
Saf-B	117.791	-0.266466	0.126539	0.756062
eff	1006.86	0.156621	0.127158	0.756323
CG9175	116.022	-0.276217	0.127272	0.756323
CG13124	138.714	0.307463	0.127506	0.756323
yellow-d2	60.5337	-0.333474	0.127257	0.756323
CG11109	137.113	0.250925	0.126876	0.756323
mthl5	117.67	0.265885	0.127528	0.756323
CG7131	77.4214	-0.300548	0.127112	0.756323
c11.1	136.692	-0.268663	0.127413	0.756323
7B2	80.4825	0.294094	0.12747	0.756323
Erk7	73.2877	-0.317112	0.127394	0.756323
CG33017	45.6204	-0.394347	0.126875	0.756323
asRNA:CR31429	48.1909	-0.386308	0.127444	0.756323
asRNA:CR45968	137.113	0.250925	0.126876	0.756323
nAChRalpha6	4841.42	0.100688	0.127841	0.757325
CG15236	756.757	-0.143689	0.127807	0.757325
CG10384	1110.6	-0.12972	0.12795	0.757544
PAPLA1	441.277	-0.166765	0.128306	0.759222
Tor	167.998	-0.231425	0.128702	0.76114
CG9346	71.6026	-0.317504	0.128865	0.761147
CG44153	5248.2	0.131859	0.128921	0.761147
lncRNA:CR44525	82.6923	-0.326473	0.128906	0.761147
byn	223.825	-0.209265	0.130639	0.762446
Orct	63.8877	0.444009	0.130664	0.762446
eIF4G1	378.734	0.168268	0.129433	0.762446
CysRS	48.1559	-0.387134	0.129345	0.762446
CG2217	84.8804	0.302518	0.130483	0.762446
TMS1	108.041	0.283582	0.130076	0.762446
Sclp	142.021	0.251144	0.130169	0.762446
CG15717	251.44	0.196883	0.13055	0.762446
CG18605	41.8376	-0.399061	0.130398	0.762446
Adck5	47.1249	0.442815	0.130627	0.762446
ND-24L	61.2749	0.375705	0.129348	0.762446
twf	44.0973	-0.383164	0.130495	0.762446
CG11779	178.191	0.243799	0.129726	0.762446
CG16710	39.5106	-0.400093	0.129764	0.762446
CG10208	81.5728	0.354426	0.130288	0.762446
lgs	303.033	-0.179261	0.130627	0.762446
CG34126	392.35	-0.15461	0.130383	0.762446
CG42740	84.8804	0.302518	0.130483	0.762446
Glg1	183.158	-0.219995	0.130093	0.762446
CG45067	92.155	-0.326343	0.129838	0.762446
und	44.1996	-0.400415	0.129366	0.762446
hoe1	1074.14	0.141783	0.130805	0.762559
CG44251	51.1046	-0.486204	0.130828	0.762559
aph-1	73.6882	-0.333365	0.13103	0.762687
unc80	520.267	-0.194445	0.131068	0.762687
RapGAP1	3008.13	-0.120093	0.131046	0.762687
bol	2728.29	-0.128785	0.131275	0.762702
edl	278.542	0.203179	0.13136	0.762702
CG11068	67.3491	0.34819	0.131176	0.762702
Nepl13	68.6618	-0.368543	0.131288	0.762702
Nmdar1	883.055	0.143296	0.131603	0.763692
Diap1	1543.94	0.147154	0.131708	0.763875
NO66	74.3558	-0.326936	0.131941	0.764807
CG6123	2522.84	0.137523	0.132351	0.766078
CG17385	102.52	0.295696	0.13267	0.766078
CG6282	801.94	0.144717	0.132648	0.766078
kat-60L1	288.797	0.19836	0.132468	0.766078
Or94b	34.6571	-0.473881	0.132612	0.766078
CG17140	58.8962	-0.328135	0.132471	0.766078
CG17139	58.8962	-0.328135	0.132471	0.766078
Hmt4-20	289.799	0.211966	0.132771	0.76624
Dll	429.553	-0.192325	0.133492	0.767333
tsh	62.2014	-0.492767	0.133724	0.767333
heph	7231.6	-0.10898	0.134014	0.767333
IntS8	59.0619	-0.34346	0.133912	0.767333
CG3556	156.051	-0.275267	0.133939	0.767333
CG6927	46.5559	-0.420249	0.1333	0.767333
CG5599	129.105	0.294458	0.133229	0.767333
dila	78.8026	-0.360978	0.133995	0.767333
Blos2	41.4576	0.44556	0.133758	0.767333
sals	594.537	0.156521	0.133073	0.767333
CG33156	168.917	-0.241678	0.134055	0.767333
CR43670	103.565	-0.309962	0.133459	0.767333
lncRNA:CR44462	40.6901	0.430574	0.133444	0.767333
lncRNA:CR44874	51.3258	0.361097	0.133623	0.767333
asRNA:CR45162	39.2506	-0.410028	0.133473	0.767333
RpL18A	49.0638	0.385397	0.134663	0.76749
NELF-B	65.0717	0.328327	0.134329	0.76749
Rich	202.345	-0.207371	0.134382	0.76749
Idh3b	108.024	-0.269484	0.134298	0.76749
CG16723	35.0674	-0.470486	0.134572	0.76749
CG14257	74.2686	-0.310483	0.134667	0.76749
tweek	623.843	-0.15436	0.134553	0.76749
InR	2058.55	0.136182	0.134408	0.76749
Rpp25	383.653	-0.197149	0.135133	0.768218
HPS4	94.2101	-0.281384	0.134944	0.768218
RpL26	70.1138	0.362428	0.135163	0.768218
CG32195	133.832	0.25186	0.135305	0.768218
ppk8	557.975	0.181527	0.134898	0.768218
asRNA:CR43259	147.292	0.229978	0.135258	0.768218
lncRNA:CR44573	77.6586	-0.313127	0.135306	0.768218
Daxx	121.419	-0.242502	0.135388	0.76827
Mtr4	47.0094	-0.413944	0.135793	0.768475
pnut	155.662	0.266868	0.136106	0.768475
Sec63	105.656	0.276861	0.136058	0.768475
CG7910	45.6392	-0.411129	0.136228	0.768475
CG9312	75.9963	-0.301984	0.135577	0.768475
CG4287	130.814	-0.240987	0.136214	0.768475
Archease	44.3009	0.416742	0.135827	0.768475
pre-mod(mdg4)-W	129.222	0.251549	0.135924	0.768475
pre-mod(mdg4)-V	129.222	0.251549	0.135924	0.768475
pre-mod(mdg4)-U	129.222	0.251549	0.135924	0.768475
lncRNA:CR43334	1233.12	0.16444	0.136163	0.768475
lncRNA:CR31044	133.751	-0.276544	0.136314	0.768549
l(1)G0196	363.58	0.20312	0.136815	0.770843
gammaTub23C	58.0215	0.340961	0.136868	0.770843
Act5C	474.019	0.197596	0.137168	0.772122
CG3823	56.6125	0.366341	0.1374	0.772185
pygo	114.629	-0.254988	0.137362	0.772185
lncRNA:CR44783	85.6152	0.27805	0.137298	0.772185
CG8549	34.8178	0.427058	0.137591	0.772846
Taf4	223.452	0.219219	0.138393	0.773114
Ost48	101.068	0.278253	0.137796	0.773114
ari-1	335.408	0.202097	0.138243	0.773114
Marcal1	37.6817	0.480317	0.138113	0.773114
CG8785	72.4447	-0.40004	0.137898	0.773114
Asph	68.3606	-0.415802	0.138284	0.773114
eIF4E4	67.6294	-0.314746	0.138447	0.773114
Sfxn1-3	149.694	0.236471	0.138161	0.773114
CG8012	42.4862	-0.411621	0.138247	0.773114
CG31445	43.2014	-0.419169	0.138252	0.773114
CG43386	41.3869	-0.428017	0.138395	0.773114
CG4461	120.729	0.274836	0.138627	0.773704
adp	82.6634	0.287645	0.139237	0.775224
l(2)efl	39.1244	0.420511	0.139452	0.775224
CG10340	52.7631	-0.377763	0.139562	0.775224
Pis	104.532	0.255051	0.139012	0.775224
CG5742	79.4637	0.313987	0.139378	0.775224
mad2	34.501	0.409516	0.139339	0.775224
CG10660	80.0407	0.386721	0.139321	0.775224
Task6	516.765	-0.186645	0.13911	0.775224
lncRNA:CR44822	44.356	-0.421673	0.139509	0.775224
CG10089	767.145	0.13079	0.139735	0.775373
Pex16	119.089	0.23997	0.139737	0.775373
CG8419	123.255	-0.234732	0.140158	0.775507
CG11099	63.3624	-0.317359	0.140203	0.775507
ppk25	88.7894	-0.303289	0.140064	0.775507
Dscam3	1809.95	0.113408	0.139893	0.775507
DNAlig1	50.1999	-0.371946	0.140045	0.775507
Mitf	232.67	0.194286	0.140142	0.775507
Ref2	362.804	-0.225265	0.140346	0.775887
CG30423	191.894	0.224494	0.140528	0.776486
Kap-alpha3	116.556	0.245096	0.140799	0.777492
Adat1	38.2664	-0.443495	0.140858	0.777492
Rtc1	36.3754	0.435482	0.140988	0.7778
lncRNA:CR43821	57.4948	0.337397	0.141064	0.777814
wisp	153.353	0.260369	0.14122	0.778263
MFS10	255.545	0.19087	0.141441	0.779047
lncRNA:CR45013	37.3988	-0.459021	0.14151	0.779047
CG13192	49.5091	0.342872	0.141774	0.780089
Ppa	295.64	0.180069	0.142041	0.780638
CG7382	37.6627	-0.399214	0.142153	0.780638
CG15080	112.301	-0.346814	0.141984	0.780638
Spt-I	63.9953	-0.369558	0.142364	0.780638
hwt	3003.79	0.145302	0.14218	0.780638
asRNA:CR45009	154.517	-0.252397	0.142393	0.780638
asRNA:CR45142	63.9953	-0.369558	0.142364	0.780638
slow	418.341	0.176192	0.142485	0.780735
PEK	302.559	0.177788	0.142662	0.781139
CG10050	57.0268	0.348301	0.142707	0.781139
lncRNA:CR44369	59.7473	-0.35535	0.142847	0.781495
side-VII	216.329	0.190987	0.142923	0.781504
lncRNA:CR9162	126.672	-0.287266	0.143252	0.782215
CG3808	111.886	0.288722	0.143229	0.782215
Scsalpha2	39.6335	-0.381957	0.143276	0.782215
frm	138.609	-0.30228	0.143575	0.783442
Ugt36D1	71.6058	-0.308529	0.143664	0.783521
CG5973	140.4	0.324151	0.143979	0.784019
MESR6	78.559	0.288719	0.143953	0.784019
asRNA:CR45621	35.646	-0.39987	0.143935	0.784019
CG17350	143.161	-0.259265	0.144249	0.784675
lncRNA:CR43695	37.2432	0.426772	0.144236	0.784675
Shark	88.9347	-0.327519	0.145169	0.785828
CG5056	126.556	0.274905	0.145358	0.785828
Cln7	125.189	0.254153	0.144774	0.785828
CG12983	38.8802	-0.498886	0.145046	0.785828
AdoR	786.84	0.132941	0.144641	0.785828
ZAP3	323.656	0.175036	0.14534	0.785828
tw	60.551	-0.373644	0.144811	0.785828
lost	73.8299	-0.323415	0.144971	0.785828
CG1172	136.374	-0.253516	0.144995	0.785828
PIG-Z	63.9112	-0.30896	0.145246	0.785828
CG45069	63.9112	-0.30896	0.145246	0.785828
lncRNA:CR45179	282.599	-0.191504	0.145118	0.785828
yem	157.961	-0.242417	0.145477	0.786071
CG3257	393.898	0.159637	0.145604	0.786301
CG17230	1182.63	0.12162	0.14567	0.786301
Efhc1.1	34.464	0.529984	0.146105	0.787844
lncRNA:CR43793	42.0539	0.382622	0.146079	0.787844
Lcp1	39.0523	-0.415363	0.146328	0.788237
Uev1A	95.6454	-0.264991	0.146268	0.788237
LRR	1011.42	-0.176833	0.146763	0.789174
Brf	421.345	-0.174156	0.146802	0.789174
bru3	20725.7	-0.152562	0.146613	0.789174
lncRNA:CR44393	117.009	-0.275277	0.146753	0.789174
CG14434	1907.47	0.175553	0.148381	0.789513
Arfrp1	51.2185	0.355397	0.148445	0.789513
Sk1	66.8954	0.310312	0.148225	0.789513
CG1924	48.2822	-0.354581	0.14721	0.789513
CG3246	36.6349	-0.466381	0.148614	0.789513
CG9536	125.189	0.244082	0.147885	0.789513
Wwox	175.005	0.239354	0.147236	0.789513
CG16974	239.546	-0.179648	0.147703	0.789513
CG2617	45.0639	-0.445604	0.148742	0.789513
CG11808	44.4527	0.433461	0.148054	0.789513
CG6845	143.175	-0.234504	0.147906	0.789513
Nepl19	54.1815	0.440004	0.14814	0.789513
CG2321	229.991	0.181354	0.148225	0.789513
nolo	1537.56	0.122029	0.148724	0.789513
CG32228	35.0702	-0.485967	0.148426	0.789513
CG32736	48.7987	0.371179	0.147883	0.789513
CG42237	172.31	-0.243049	0.147483	0.789513
CG42308	48.7987	0.371179	0.147883	0.789513
DhpD	164.185	0.209045	0.148435	0.789513
scaf6	92.5977	0.273744	0.147979	0.789513
CG43066	955.493	-0.152175	0.14776	0.789513
lncRNA:CR44731	78.3853	0.284725	0.147446	0.789513
Ns3	108.261	-0.252191	0.147062	0.789513
asRNA:CR45053	42.3982	-0.395769	0.148082	0.789513
asRNA:CR45160	57.2766	0.361674	0.148694	0.789513
CG4098	36.5605	0.411487	0.148976	0.789956
CG11668	37.0193	-0.525641	0.148957	0.789956
CG17777	63.2624	-0.32737	0.149215	0.790426
lncRNA:CR44279	47.8068	0.402547	0.149215	0.790426
cni	47.6619	0.353957	0.149452	0.790759
lwr	88.0115	0.270726	0.149654	0.790759
CG10866	104.332	-0.26159	0.149589	0.790759
Sdhaf3	34.4093	0.424381	0.149542	0.790759
Golgin84	52.3448	-0.338748	0.14965	0.790759
SecS	72.4139	0.289841	0.149854	0.79142
lncRNA:CR32773	6718.97	0.121844	0.149955	0.791554
lncRNA:CR43937	38.6956	-0.43487	0.150104	0.791945
CG13366	526.401	0.152626	0.150262	0.792382
tko	54.9856	0.334039	0.150478	0.792805
mge	79.3951	-0.292979	0.150493	0.792805
HmgD	2954.38	0.150574	0.150859	0.792982
fra	1242.07	-0.123409	0.151299	0.792982
Surf1	54.1763	0.327119	0.151186	0.792982
[truncated: 8,516 more rows]
