# Supplementary material for: Clock-dependent chromatin accessibility rhythms regulate circadian transcription
Source: PLoS Genet. 2024 May 28;20(5):e1011278. doi: 10.1371/journal.pgen.1011278 (PMC11161047; doi:10.1371/journal.pgen.1011278)
Supplement: S2 Table — (XLSX) [file pgen.1011278.s009.xlsx]

## Sheet: CT peaks
gene symbol	ATAC peak range	padj	log2(CT36/CT24)	REDfly element IDs (if found)	Promoter flybase gene IDs (if found)
Fur1	chr3R:25456709-25457275	2.22987e-09	1.32393	7595;7596;7597
CG34353	chr3R:27808727-27809669	8.91922e-22	1.31783
CG32264	chr3L:3741956-3742261	2.18642e-07	1.23638
lncRNA:CR43434	chr3R:26428480-26428903	1.00287e-05	1.23465		FBgn0263382
Zasp52	chr2R:15778855-15779371	0.00135296	0.981644
CG6959	chr3R:11830546-11830792	0.00244472	0.962256
CG46301	chr2L:14100040-14100922	6.26739e-05	0.951487
dpr2	chr2L:10922933-10923461	0.00125927	0.889905	27557
CG3663	chr2R:24658299-24658745	0.00255943	0.8889
Syn	chr3R:10213397-10213625	0.00322999	0.851906	1978;1979	FBgn0025879
per	chrX:2687362-2687974	0.000105231	0.842764	31876;31883
CG13300	chr3L:6331000-6331854	0.000622042	0.808024
lncRNA:CR45574	chr3R:8547026-8547330	0.00710515	0.797161	1371	FBgn0267134
CG17716	chr2R:13643170-13643606	0.0291056	0.796363	20294
tim	chr2L:3507822-3508230	6.26739e-05	0.790488	25323;25324;25325;25326;25330;25331	FBgn0014396;FBgn0266837;FBgn0266838
ctrip	chr3R:4796467-4797743	1.04726e-07	0.777965
mir-219	chr3L:17310467-17310631	0.00882566	0.777297
CG44362	chr3L:11397572-11398056	0.000150983	0.774013		FBgn0265469
CG17154	chr3L:12090172-12090492	0.00289495	0.760465
mAcon2	chr3R:11141178-11141622	0.0215226	0.757858	2300
CG7991	chr3L:1696717-1697447	0.000135755	0.755877
CG10139	chr2R:14650629-14650965	0.0219749	0.75575
CG6978	chrX:4790595-4790891	0.0223697	0.72247
mir-219	chr3L:17309062-17309408	0.000901544	0.713778
Corin	chr2R:7556792-7557270	0.00104057	0.69074
rgn	chr3L:21399073-21399624	0.00499287	0.687208
tim	chr2L:3507166-3507571	0.000283643	0.681264	25323;25324;25325;25326;25328;25329;25330;25331	FBgn0266837;FBgn0266838
CG9705	chr3L:16781652-16781926	0.02684	0.674234		FBgn0036660;FBgn0036662
lncRNA:CR43174	chr3L:17945365-17945945	1.00287e-05	0.667899
CG8654	chr2R:19975059-19975555	0.0993893	0.664195
X11Lbeta	chrX:10638828-10639120	0.0532592	0.655088
beat-IIa	chr3R:17335751-17336047	0.0785357	0.650635	4449;4450;4451
robo3	chr2L:1255733-1255994	0.00665464	0.647349	24543	FBgn0041097
Irk1	chr3R:23167803-23168371	0.00339148	0.643401		FBgn0265042
Mid1	chr2R:24706532-24707241	0.000250851	0.64003
lncRNA:CR45398	chr3L:14889954-14890283	0.0743766	0.626582
Sur-8	chr3R:17400385-17400669	0.0188404	0.624294	4484;4485
ND-24L	chr3L:17317546-17318331	7.70544e-05	0.622977
CG13898	chr3L:802580-802870	0.0168823	0.614557
CG43230	chr2L:15219266-15219902	0.0438574	0.613278	28893
side-II	chr2L:14917172-14917626	0.0663344	0.612044
lncRNA:CR46204	chr2L:17451971-17452571	0.00134675	0.611544	29580	FBgn0032637;FBgn0260632
fru	chr3R:18509065-18509472	0.0397923	0.601497	4967
CG15923	chr3R:20616910-20617142	0.095889	0.60097		FBgn0038814;FBgn0038815
vri	chr2L:5303194-5303780	8.75244e-07	0.59986	25874;25875;25876;25877
dpr15	chr3R:12143302-12143590	0.0989444	0.593891	2593
PVRAP	chr3L:5991746-5991997	0.0921007	0.590764	11682;11683
Dscam4	chr3L:8250372-8251051	0.00135099	0.587239
CG13171	chr2R:12218535-12218888	0.0433991	0.58433
sqa	chr2R:9739948-9740337	0.0150133	0.579572
vri	chr2L:5305306-5305866	7.70544e-05	0.576093	25876;25877;25878;25879;25880
hppy	chr2R:19191303-19191539	0.0921967	0.573957
lncRNA:CR45243	chr3L:20951097-20951396	0.0925316	0.573903		FBgn0011591;FBgn0266778
B-H2	chrX:17345912-17346279	0.0611735	0.571556	36678;36679
Pdp1	chr3L:7833691-7834353	5.38659e-05	0.571135	12215;12217;12218
Pdfr	chrX:2552618-2553539	0.00107663	0.570103	31821;31822;31823;31824;31825;31826;31827
CG13058	chr3L:16328943-16329337	0.0956683	0.569651		FBgn0036610;FBgn0040795;FBgn0053060;FBgn0053061
tnc	chr3R:24976958-24977290	0.0809805	0.568126
CG15550	chr3R:30947468-30948004	0.0186613	0.566192
CR44706	chr2L:15127444-15127963	0.0945799	0.564692		FBgn0264436;FBgn0265917
CG11899	chr3R:29199932-29200623	0.00163802	0.561679		FBgn0014427
CG10919	chr3R:7756876-7757473	0.0131494	0.560039	1107	FBgn0037514
Ptp99A	chr3R:29413071-29413408	0.0595248	0.559738	8754
CG13127	chr2L:10029120-10029806	0.0291822	0.557667
Trpm	chr2R:15285978-15286479	0.0674287	0.555758	20860
CG33298	chr2L:9505424-9505804	0.0709226	0.542295
mir-219	chr3L:17310756-17311316	0.00889674	0.54048
pHCl-2	chr3R:31296099-31296480	0.0407844	0.539436
Mur2B	chrX:1572229-1572690	0.0990974	0.53654	31407
lncRNA:CR44112	chr2L:2526384-2526748	0.0130314	0.536357	25071;25072
Syn	chr3R:10213706-10214114	0.00995396	0.535371	1978;1979	FBgn0025879
lncRNA:CR45588	chr3R:5061242-5061740	0.0137955	0.532118
nolo	chr2L:21712422-21712912	0.0641345	0.529315
lilli	chr2L:2901548-2902037	0.00755679	0.525852	25183
beat-IIb	chr3R:17247216-17247556	0.0787074	0.523722	4430
nAChRalpha2	chr3R:24478445-24478922	0.0353629	0.52091	7288
Rbp6	chr3L:17236916-17237179	0.0511763	0.520776
wake	chr3R:22649862-22650436	0.0299252	0.520579
Pdp1	chr3L:7833081-7833279	0.0799636	0.517444	12215;12216;12217;12218
CG6678	chr3R:21893524-21894077	0.0524714	0.507827
rdx	chr3R:14003807-14004468	0.016631	0.505601
dpr4	chr3R:11532784-11533314	0.0723467	0.504092	2421
pros	chr3R:11332128-11332296	0.0583572	0.496847
Tengl4	chr3R:10926138-10926705	0.0313108	0.492693
CG42231	chr2L:16351279-16351692	0.0318543	0.49089	29188;29190;29191;29192;29193;29194	FBgn0028506
lncRNA:CR44730	chr2L:14470090-14470407	0.0215017	0.484492	28703;28704
mAcon2	chr3R:11139938-11140593	0.0743766	0.483349
CG14669	chr3R:5421919-5422648	0.0412821	0.482096
Mef2	chr2R:9922378-9922730	0.0435579	0.478354
lncRNA:CR45231	chr2R:19794820-19795406	0.00499287	0.477232
RpIII128	chr2R:12043197-12043628	0.015948	0.477095		FBgn0024732
Trpm	chr2R:15294726-15295122	0.0381044	0.475007	20865	FBgn0265176
lncRNA:CR45378	chr3L:392135-393023	0.0595053	0.4675	9836;9837;9838	FBgn0262139;FBgn0264700
lncRNA:CR46075	chr2R:6500932-6501231	0.0403934	0.461523	17627	FBgn0086655
Rab32	chr2R:9182777-9183170	0.0496756	0.461092	18522	FBgn0265311
asRNA:CR46246	chr3L:9597581-9598275	0.0588691	0.460177		FBgn0036014;FBgn0267796;FBgn0267966
tRNA:Glu-CTC-2-3	chr3L:22846234-22846839	0.093187	0.45871
mir-219	chr3L:17305324-17305961	0.0664601	0.457791
CG11030	chr2L:5754059-5754761	0.00989783	0.454474
CG32549	chrX:18396900-18397571	0.0554119	0.453502
asRNA:CR45813	chr3L:1549659-1550041	0.032211	0.453191		FBgn0267463
vri	chr2L:5301086-5301897	0.00124534	0.451729	25873;25874
CG14736	chr3R:12043766-12044216	0.0855445	0.45078
Ten-m	chr3L:22328821-22329580	0.0347968	0.446728		FBgn0052450
olf413	chr3L:22165614-22166084	0.0855445	0.443715	16476;16477
CG34347	chr3R:31310403-31310800	0.0472221	0.44255	9510	FBgn0085376
Sfp33A1	chr2L:11764775-11765079	0.0703226	0.441252
lncRNA:CR44525	chr3L:7408043-7408534	0.0911036	0.437304
CG12589	chr3R:5140216-5140692	0.0962597	0.435868		FBgn0040684
CG33970	chr3R:26339468-26339995	0.0850587	0.435358
CG44098	chr3R:4767906-4768297	0.0789798	0.434993
Argk	chr3L:9051647-9052430	5.15436e-05	0.431627
kek5	chrX:19432017-19432861	0.0280152	0.430075
lncRNA:cherub	chr3R:11254509-11254993	0.010448	0.429467
Tollo	chr3L:15268747-15269119	0.0666591	0.423253
cl	chr2L:5520130-5520680	0.0983496	0.421374	25980;25981	FBgn0000318;FBgn0031708
CG8654	chr2R:19991653-19992275	0.0329776	0.408118
eya	chr2L:6536085-6536455	0.0601329	0.400012	26227
Pdp1	chr3L:7834837-7835637	0.00282074	0.399482	12215;12217;12218;12219;12220;12221;12222
lncRNA:CR45236	chr3L:22107067-22107613	0.0719228	0.395698
lncRNA:CR46061	chr3R:26252298-26252858	0.0827184	0.394154
alpha-Est8	chr3R:7508810-7509169	0.0873198	0.393526
tim	chr2L:3504802-3505451	0.0169456	0.388765	25323;25324;25325;25326;25327;25328;25329	FBgn0286737
sick	chr2L:19800205-19800625	0.0356744	0.385406
heph	chr3R:31863048-31863570	0.0690431	0.383568
CG32198	chr3L:18539725-18540341	0.0620792	0.382428	15477;15478
CG14820	chr3L:6934888-6935481	0.0657021	0.382398		FBgn0266963
CG14082	chr3L:19139036-19139842	0.00229597	0.37994		FBgn0036851
cno	chr3R:5178683-5179452	0.0903673	0.371954
Agpat2	chr2L:8463388-8464237	0.0313578	0.371679		FBgn0026718;FBgn0285971
lobo	chr3R:25176027-25176614	0.0428066	0.367064	7494;7496
CG42231	chr2L:16350692-16351189	0.0776584	0.361508	29188;29189;29190;29191;29192	FBgn0028506
Obp47a	chr2R:10918244-10918940	0.0684931	0.359592
Shawl	chr2L:9414902-9415482	0.00859671	0.356314		FBgn0032116;FBgn0085395
Con	chr3L:5078718-5079433	0.02684	0.356264		FBgn0005775
CG45084	chr2L:16041775-16042135	0.068513	0.349354		FBgn0000182;FBgn0266459
Mid1	chr2R:24705533-24706130	0.0510204	0.348772
klu	chr3L:11009122-11009777	0.00828135	0.346515	13312;13313;13314	FBgn0013469
CG14095	chr3L:19461028-19461889	0.092044	0.344319
shep	chr3L:5206215-5206885	0.0364662	0.341307
dve	chr2R:22270390-22271025	0.0175473	0.3392	22858;22861;22862;22863;22864;22865
CR46072	chrX:20352056-20352897	0.0364662	0.33829
lncRNA:CR43437	chr4:419605-420060	0.0921308	0.335658
Ten-m	chr3L:22342920-22343496	0.0743766	0.33377	16506;16507;16508	FBgn0267625
sNPF	chr2L:20027155-20027465	0.0903673	0.333065	30286;30287	FBgn0032839;FBgn0032840
CngA	chr2R:16259664-16260128	0.0441603	0.32731		FBgn0261612
chb	chr3L:21177237-21177761	0.0196667	0.326454	16221;16222;16223
gpp	chr3R:6435272-6436075	0.02684	0.321012
DIP-gamma	chr3R:28940451-28941272	0.0880698	0.3198
CG44098	chr3R:4768708-4769399	0.0472221	0.318065
cert	chr3L:8285094-8285756	0.0620201	0.316247	12341;12342
Dr	chr3R:29555999-29556571	0.0353	0.312067	8808;8809	FBgn0000492
CG32137	chr3L:13939003-13939651	0.0663344	0.310769		FBgn0052137
shep	chr3L:5201210-5201868	0.0882457	0.302613
AstC-R1	chr3L:18559834-18560443	0.0715099	0.298842	15485;15486;15487	FBgn0036790
Mef2	chr2R:9940878-9941580	0.0743766	0.293429	18830;18831;18832;18833;18834
Dscam4	chr3L:8273962-8274730	0.0903673	0.28779
osa	chr3R:17709557-17710388	0.0624603	0.28286	4595;4596
lncRNA:CR44320	chr3R:26194977-26195583	0.0601329	0.280156		FBgn0265379
lncRNA:CR45247	chr3L:10817594-10818321	0.0619525	0.279247	13238
unc-13-4A	chr3L:7313614-7314387	0.0563781	0.274468	12077	FBgn0035756
CG44314	chr2R:12054777-12055192	0.0973781	0.261611		FBgn0028407
tup	chr2L:18881134-18882076	0.0348321	0.257807	29951;29953;29954	FBgn0003896
CG9837	chr3R:8811254-8812614	0.0743766	0.254383	1492;1493
pros	chr3R:11330619-11331996	0.0956683	0.240021
pros	chr3R:11371785-11372940	0.0973781	0.209093	2338;2341;2347;2353
mir-137	chr2R:16070249-16071493	0.0898703	0.201129	21096
CG43102	chr3R:17774862-17775926	0.0989903	-0.202347	4628;4629
Argk	chr3L:9065400-9067141	0.0719228	-0.228728		FBgn0000116
lobo	chr3R:25188439-25189934	0.0530761	-0.230345	7509
gpp	chr3R:6413779-6414938	0.0922311	-0.236436
CG44838	chr3L:9465401-9466615	0.0430581	-0.239663	12870;12871
nvy	chr2R:24291154-24292038	0.0971857	-0.241857	23523
CG2201	chr2L:21618665-21619474	0.0554119	-0.249597
ab	chr2L:11247037-11248474	0.092623	-0.249907	27650;27651
CG15760	chrX:13669588-13670824	0.0944351	-0.250452		FBgn0030506;FBgn0030508
CG1888	chr2R:9543666-9544616	0.0823698	-0.251776	18638;18639;18640;18641
CG32432	chr3L:20884250-20885789	0.0397876	-0.25245	16157;16158	FBgn0052432
Su(z)2	chr2R:12998438-12998979	0.0973781	-0.254056	20107
CG14764	chr2R:7955084-7955963	0.0862311	-0.264806		FBgn0033236;FBgn0033240
CG1648	chr2R:9813965-9814896	0.0715099	-0.265214	18726;18727	FBgn0040092
CenG1A	chr2L:13893758-13894595	0.0871462	-0.266666	28516
CG46301	chr2L:14117681-14118612	0.0371909	-0.266768
Lk6	chr3R:11759394-11759748	0.0703927	-0.267249
Actbeta	chr4:1083938-1085125	0.0956683	-0.2686		FBgn0024913
RpS11	chr2R:12200735-12202228	0.0211919	-0.269883	19861	FBgn0033698;FBgn0033699;FBgn0083988;FBgn0083989
Bx	chrX:18534170-18534871	0.050143	-0.27594	37092
CG6966	chr3R:15093737-15094272	0.0723128	-0.277217	3580;3581
psq	chr2R:10564699-10565242	0.0978638	-0.277547	19239;19240;19241
l(3)neo38	chr3R:11779630-11780052	0.0989444	-0.278789	2514;2516	FBgn0265276;FBgn0267155
crp	chr2L:16276016-16276592	0.0318543	-0.282129	29151
tou	chr2R:11593864-11594412	0.0278819	-0.285978	19679
Dad	chr3R:17056135-17056764	0.0719314	-0.286086	4378;4379;4380;4381;4382;4383;4384;4385;4386;4387
CG7611	chr3L:21523058-21523790	0.0973781	-0.287595		FBgn0037094
EcR	chr2R:6134211-6134638	0.0305068	-0.287923	17543;17544;17545
lncRNA:CR45642	chr3R:16212588-16212959	0.0274448	-0.287988	3887	FBgn0267201;FBgn0267202
lncRNA:CR44655	chrX:13992257-13992732	0.0981333	-0.288109	35759	FBgn0267033
Vrp1	chr2R:22108608-22109964	0.00785562	-0.290048
CG44838	chr3L:9468959-9469571	0.0298153	-0.290394
lncRNA:CR46322	chr2R:10210897-10211693	0.0949413	-0.292993	19074;19075;19076;19077;19078	FBgn0284238
psq	chr2R:10566502-10567290	0.0180394	-0.294645
acj6	chrX:15379035-15379944	0.027236	-0.296469	36067	FBgn0000028
ben	chrX:13994781-13995454	0.0575897	-0.299245	35760;35761;35762	FBgn0000173
lncRNA:CR44357	chrX:7195528-7196553	0.0397876	-0.300122	33589;33590
CG17716	chr2R:13660676-13661431	0.0526167	-0.300551	20298
SoxN	chr2L:8821490-8822590	0.0394247	-0.30195	27006;27007
CG6023	chrX:18321428-18322195	0.0554119	-0.306755		FBgn0030912
CASK	chr3R:21814600-21815540	0.0175214	-0.30771	6269;6270
sm	chr2R:19580612-19581785	0.0205942	-0.308323	22143
tai	chr2L:9226373-9227241	0.09444	-0.309309
Prosap	chr2R:14076510-14077308	0.0823698	-0.309697
bwa	chr2L:20066207-20067370	0.00910015	-0.312655	30301;30302	FBgn0003978;FBgn0045064
CG12991	chrX:17579446-17580556	0.0694642	-0.315819	36763;36764	FBgn0028343;FBgn0030847
Obp57c	chr2R:20499094-20499949	0.0288167	-0.316556
sba	chr3R:23902321-23902946	0.0743766	-0.317259	7076
jeb	chr2R:12111248-12112650	0.098071	-0.317429	19830
tau	chr3R:27655516-27656017	0.0428761	-0.317986
CASK	chr3R:21809307-21809674	0.042645	-0.319075	6264;6267;6268
Yip1d1	chr2L:12990919-12991652	0.0902512	-0.319539
lncRNA:CR45456	chr2L:9326107-9326687	0.0823698	-0.319554		FBgn0032109;FBgn0267013
CG1358	chr2R:7600366-7601419	0.0684931	-0.319798
CG15136	chr2L:17051036-17051557	0.0956683	-0.320123
ct	chrX:7629170-7630451	0.0318543	-0.32085	33781
Vha16-2	chr3L:11479566-11480130	0.0808535	-0.321171
Nlg4	chr3R:20241868-20242665	0.0403934	-0.321324
Kr-h1	chr2L:6086769-6087091	0.0485077	-0.321364	26113;26116;26122;26123
mtd	chr3R:5343511-5344503	0.0927746	-0.321559	400
mir-4982	chr2R:18720256-18720813	0.0132439	-0.321885	21866	FBgn0263522
CG2082	chr3R:5772557-5773357	0.00102892	-0.323113
CASK	chr3R:21814113-21814426	0.0836418	-0.324411	6269;6270
sba	chr3R:23901699-23902181	0.0592603	-0.326258	7076
CG42238	chr2L:21035480-21035879	0.0973781	-0.328794
dlp	chr3L:14647471-14648107	0.0315372	-0.329323	14312
Dll	chr2R:24814359-24815168	0.0117239	-0.331326	23781;23782;23783	FBgn0000157
lncRNA:CR43459	chr3R:10094949-10095385	0.0902512	-0.331532	1940;1941
Eip75B	chr3L:18036060-18036759	0.0131543	-0.332413	15342;15344
CG42260	chr2R:22751494-22752383	0.0311219	-0.332623	23036
CG7071	chr3R:22362295-22363049	0.0566769	-0.332636	6482;6483	FBgn0038948;FBgn0083967;FBgn0260467
CG2747	chr3R:8026351-8026941	0.0188055	-0.332797
put	chr3R:14623849-14624128	0.0743766	-0.334673		FBgn0013981
CG13995	chr2L:6055014-6055654	0.0331852	-0.335723	26106
gpp	chr3R:6425344-6425825	0.00665464	-0.336091
amon	chr3R:26706032-26706915	0.0743766	-0.336337	7998
CG6006	chr3R:16162352-16163066	0.08836	-0.337093
zf30C	chr2L:9756203-9756594	0.0956683	-0.337173		FBgn0270924
Tlk	chrX:3746815-3747566	0.0268576	-0.338703	32327
Thd1	chr4:554880-555243	0.0297301	-0.3389
TfIIA-S-2	chrX:1009921-1011142	0.0584552	-0.340458		FBgn0003638;FBgn0029552
beat-IV	chr3R:23582423-23583552	0.050143	-0.340608
Drep2	chr2R:9293415-9293888	0.0903673	-0.340886		FBgn0026326
Abl	chr3L:16634830-16635931	0.0676021	-0.341191	14841;14843
CG32085	chr3L:11661481-11662265	0.0685254	-0.341468
lncRNA:CR43830	chr2R:15000712-15001395	0.0379255	-0.341499	20744;20745
ttk	chr3R:31717552-31718339	0.0485725	-0.343123	9632
tna	chr3L:10855498-10855882	0.0353548	-0.347736	13268
CG34353	chr3R:27765662-27766506	0.021158	-0.348537	8278
CG17230	chr3R:11468498-11469436	0.00719914	-0.349622	2379;2380;2381
brp	chr2R:9514960-9515200	0.0554119	-0.350517	18628
CG46307	chr2L:21116229-21117322	0.015708	-0.351759
mgl	chrX:9400064-9401225	0.00832909	-0.351932
CG13995	chr2L:6054648-6054909	0.0501462	-0.352061	26106
HDAC4	chrX:13281731-13282038	0.0970584	-0.352944
Ac3	chr2L:21632791-21633173	0.00736694	-0.353936	30649
CG34347	chr3R:31346907-31347994	0.0111182	-0.355264
smog	chr2L:4863082-4863500	0.0288167	-0.357721	25726
Spec2	chr3R:5617432-5617993	0.0956683	-0.359489		FBgn0267810
Tnks	chr3R:25660097-25660736	0.0453891	-0.359693		FBgn0261986
bab1	chr3L:1062409-1063162	0.0406931	-0.359738
lncRNA:CR45435	chr3L:18584546-18585409	0.0862223	-0.360487	15495
pdm3	chr2R:8375679-8376495	0.0155506	-0.36061	18214
CG14431	chrX:6932150-6932635	0.028303	-0.362625	33504;33505;33506
CG42540	chr3L:4571957-4572362	0.0996721	-0.362943
CG4297	chr2L:470237-470719	0.0308013	-0.363174	24237
dpr12	chr2R:5844280-5845693	0.0191526	-0.364295	17455;17457;17458;17459
Rbfox1	chr3L:10504890-10505326	0.0442764	-0.36442
px	chr2R:22507061-22508099	0.0921007	-0.364979
CG5758	chr2L:18121867-18122208	0.026299	-0.365805
lncRNA:CR44582	chr2L:10785783-10786417	0.0657021	-0.366295		FBgn0265793
prage	chrX:1773917-1775212	0.00172642	-0.366948	31519;31520	FBgn0026086;FBgn0283741
kek5	chrX:19422839-19423554	0.0760009	-0.367816
Mgat2	chr3R:30014442-30015614	0.00261465	-0.368021	8993	FBgn0039737
fdl	chr2R:12494428-12495180	0.00471258	-0.369062	19902	FBgn0050044
CG46301	chr2L:14138887-14139803	0.00624259	-0.369336
smog	chr2L:4859902-4860284	0.0430581	-0.370546	25725
Octalpha2R	chr3R:18834822-18835544	0.0591526	-0.371802	5083
Octbeta2R	chr3R:12556574-12557423	0.00618182	-0.372048	2739;2740;2741
vri	chr2L:5306396-5307107	0.000608709	-0.373125	25878;25881;25882;25883;25884
lncRNA:CR44885	chrX:19794283-19795088	0.0237996	-0.373994
CG46320	chr3L:5729160-5729484	0.088227	-0.375007	11604;11605
ct	chrX:7606913-7607495	0.0537941	-0.375629		FBgn0004198
lncRNA:CR46077	chr3R:28125980-28127199	0.0265071	-0.375698
CG30116	chr2R:18472201-18473055	0.0329516	-0.376396
gish	chr3R:16284819-16285401	0.00722391	-0.378126	3947
CG45088	chr2R:13588991-13589496	0.00296432	-0.379265
lncRNA:CR44446	chr2R:8244523-8245070	0.068513	-0.379522		FBgn0265638;FBgn0265639
psq	chr2R:10553022-10553264	0.0956683	-0.379943	19232
Eip93F	chr3R:21948279-21949637	0.0143353	-0.379966	6336;6337	FBgn0264490
CG31221	chr3R:19452584-19453198	0.0601168	-0.3801	5312
SNF4Agamma	chr3R:21188605-21188908	0.0371909	-0.380378	5829;5835
Nuak1	chr3R:10266895-10267412	0.0575897	-0.380643	1989
kuz	chr2L:13576900-13577388	0.0719228	-0.381025
CG45088	chr2R:13586979-13587772	0.0143353	-0.382641	20271;20272
psq	chr2R:10568509-10569241	0.0168823	-0.382675	19242;19243;19244;19245
CG14764	chr2R:7953072-7953607	0.0953427	-0.384427	18073
Ten-a	chrX:12184128-12184981	0.026299	-0.384522
lncRNA:CR43830	chr2R:14995370-14996476	0.00431428	-0.384769		FBgn0033990
CR42838	chr3L:19429336-19430204	0.0358558	-0.385961
CG33639	chrX:18225967-18227380	0.00650896	-0.386477	36978	FBgn0053639
rudhira	chrX:11820024-11820407	0.0514765	-0.387291
Hk	chrX:10250073-10250416	0.037761	-0.388257
lncRNA:CR45285	chr2L:16962966-16963754	0.0131494	-0.388621	29440	FBgn0266823
bol	chr3L:9117572-9119121	0.00330049	-0.388895
lncRNA:CR45457	chr2L:9327078-9327598	0.0222222	-0.389801		FBgn0032109;FBgn0267013
shn	chr2R:11175250-11176203	0.00261465	-0.390413	19435;19436;19437
lncRNA:CR44178	chr3R:21089968-21090816	0.000457707	-0.391382
lncRNA:CR44886	chrX:3316935-3317828	0.0620346	-0.391445	32132;32133	FBgn0029656
tRNA:Met-CAT-1-5	chr3R:6500962-6502108	0.0746291	-0.392873
Eip75B	chr3L:18035055-18035337	0.0968039	-0.392898	15342
Jupiter	chr3R:11602989-11603427	0.0337962	-0.395726
CASK	chr3R:21799480-21799933	0.00498817	-0.396265	6260	FBgn0262331;FBgn0263521
CG11319	chr2L:6583947-6584626	0.023454	-0.396814
crp	chr2L:16277952-16278278	0.0270781	-0.398685	29152
Fur1	chr3R:25371767-25372410	0.0776584	-0.400848	7550
Cow	chr3R:23068950-23070267	0.00499287	-0.400927		FBgn0039048
timeout	chr3R:13164186-13164622	0.0485077	-0.401781
CG44838	chr3L:9468585-9468836	0.00941355	-0.401868
glob1	chr3R:15898606-15898873	0.09444	-0.402286
asRNA:CR45281	chr2R:9558033-9558688	0.0397876	-0.402455	18649	FBgn0033422
jp	chr2L:9562466-9562835	0.0152599	-0.402868
KrT95D	chr3R:24009493-24010220	0.00640806	-0.403134
CG11319	chr2L:6594135-6594735	0.0174647	-0.404229
CG30089	chr2R:15730250-15730864	0.0808479	-0.40427
Mmp2	chr2R:9632065-9632715	0.0010095	-0.404285
CG31523	chr3R:4469659-4470714	0.0143766	-0.404554	181;182
cpo	chr3R:17997238-17998158	0.00263331	-0.406197
arr	chr2R:13468454-13468996	0.0206769	-0.406762
FucTA	chr3L:15148248-15148564	0.0973781	-0.406825
dally	chr3L:8848116-8849020	0.0351524	-0.407653	12616;12619
SLO2	chr2R:10333215-10334086	0.00902832	-0.408457
msn	chr3L:2583545-2584222	0.0257298	-0.408608	10642;10644
lncRNA:CR34047	chr3L:5101439-5102293	0.0241831	-0.409269		FBgn0054047
CG10651	chr2L:20125806-20126411	0.0912277	-0.410179
nAChRalpha5	chr2L:14043623-14044321	0.00193051	-0.410428
mub	chr3L:21846476-21846728	0.076041	-0.410967
CG11000	chr3R:5803163-5803935	0.0108829	-0.411295
tinc	chr3R:17837512-17838434	0.00468459	-0.411905	4641
nAChRalpha3	chrX:8317171-8317793	0.0666591	-0.41252	34055
beat-IIa	chr3R:17311016-17311732	0.0172989	-0.412893
lncRNA:CR44445	chr2R:8243697-8244267	0.0274448	-0.413085		FBgn0265303;FBgn0265638;FBgn0265639
lncRNA:CR41352	chrX:22918768-22919340	0.0336788	-0.413525
CG7378	chrX:18901283-18901935	0.0578315	-0.413593
CG15431	chr2L:4413443-4413735	0.0993893	-0.413805
CG5151	chr3L:16161659-16161933	0.0835839	-0.414027
CG2082	chr3R:5773660-5774011	0.0139482	-0.415182
CG15431	chr2L:4417145-4417511	0.0120244	-0.419684
X11Lbeta	chrX:10645781-10646627	0.02072	-0.421106	34838
CG14989	chr3L:4088648-4089273	0.00588925	-0.42123	11128	FBgn0004516
Fife	chr3L:2667908-2668447	0.0273295	-0.42193
CG2747	chr3R:8025610-8026190	0.0168213	-0.422214
CG42324	chr3L:3504604-3505136	0.0918399	-0.422509
nAChRalpha6	chr2L:9858474-9859143	0.00523529	-0.423025	27297;27299;27300;27301
dlg1	chrX:11378663-11379334	0.00523529	-0.423276	34999;35000;35001;35002
lncRNA:CR45598	chr3R:14958738-14959247	0.0243481	-0.423958
CG44838	chr3L:9467707-9468313	0.00796096	-0.424121
lncRNA:CR44780	chr2R:22955994-22957071	0.0511763	-0.424682
snoRNA:Me28S-C2789	chr2L:21034512-21035354	0.00735968	-0.425946		FBgn0286733
scrib	chr3R:26568097-26568667	0.0694642	-0.426659
CG32365	chr3L:7877072-7878038	0.0264847	-0.426927
dnr1	chr2R:22576782-22577620	0.0905057	-0.427213
zf30C	chr2L:9754591-9754907	0.00665464	-0.427801	27242
kek6	chr3R:31654981-31655343	0.0850909	-0.428218
lbk	chr2R:16160737-16161261	0.0297945	-0.428882	21138	FBgn0034082
BicD	chr2L:17467981-17468796	0.0111119	-0.429106
Pli	chr3R:23875083-23875941	0.000466143	-0.429152
lncRNA:CR42844	chr2L:9306761-9307200	0.052643	-0.429854		FBgn0262033
bol	chr3L:9119355-9119716	0.0308028	-0.430384
CG12620	chr2L:17091271-17091997	0.00910015	-0.43163
Trpgamma	chr2L:16672118-16672426	0.0241831	-0.432964	29347
pxb	chr3R:15680509-15681458	0.0168823	-0.433073
CG11000	chr3R:5803998-5804660	0.000970124	-0.434715
Trpgamma	chr2L:16673153-16673698	0.032211	-0.434724	29347
LRR	chr2R:7688853-7689432	0.0410552	-0.435128
side-III	chr3R:5908989-5909483	0.0130314	-0.435707
KrT95D	chr3R:24008754-24009245	0.00640806	-0.436566
CG15185	chr3R:6521175-6521788	0.0364662	-0.440207
zf30C	chr2L:9755115-9755563	0.000668431	-0.440439	27242
lncRNA:CR45910	chr3R:25586423-25586994	0.00176338	-0.440773
mtgo	chr2L:16583995-16584531	0.0849765	-0.441484
CG5151	chr3L:16162073-16162483	0.0113543	-0.441712
stx	chrX:10732124-10732520	0.0809805	-0.44199
CG30015	chr2R:10871021-10871661	0.0418895	-0.442666	19357;19358
lncRNA:CR46213	chr3L:15325631-15326096	0.0173708	-0.442683
lncRNA:CR46213	chr3L:15324799-15325250	0.0944351	-0.442971
CG32647	chrX:12778273-12778886	0.0521786	-0.444333
side-VIII	chr2R:20448652-20449751	0.00567186	-0.444891	22330;22331;22332
robo3	chr2L:1309891-1310332	0.0137962	-0.445412
CG46320	chr3L:5728814-5729051	0.034334	-0.445643	11604
CG3638	chrX:1224387-1225308	0.00124534	-0.446136
lncRNA:CR43412	chr2L:15991370-15992076	0.0663344	-0.44747	29068;29069
pum	chr3R:9076054-9077186	0.00315314	-0.449104
lncRNA:CR44483	chr2L:9072165-9072736	0.02072	-0.450464		FBgn0051708
Pxn	chr3L:2613915-2614327	0.0357786	-0.450732
SP1173	chr3L:6679742-6680515	0.00448053	-0.452057
Vha55	chr3R:12622427-12623115	0.000601735	-0.452196	2763
lncRNA:CR44548	chr3L:11438590-11438877	0.0933341	-0.45249
Vps13B	chr3R:29948784-29949460	0.0209011	-0.452794
CG15431	chr2L:4416392-4417029	0.00369614	-0.453397
EcR	chr2R:6147874-6148286	0.0175363	-0.45343	17554;17559;17561;17563;17564;17565;17566
Rbp6	chr3L:17109837-17111014	0.0771013	-0.453688	15009;15010
Eip93F	chr3R:21997221-21997622	0.0433991	-0.453909
Dyb	chr2R:12445810-12446373	0.00049694	-0.455418
Cda4	chrX:22592890-22593422	0.0477874	-0.455738
heph	chr3R:31883966-31884844	0.010788	-0.4561	9687
lncRNA:CR44539	chr3L:10246868-10247777	0.00499287	-0.456613	13072	FBgn0265732
olf413	chr3L:22223784-22224295	0.00990246	-0.456623
SNF4Agamma	chr3R:21186484-21187066	0.00708322	-0.457979	5829;5831;5832
Sxl	chrX:7089069-7089848	0.00737459	-0.460353
jus	chr3R:29179920-29180700	0.0240591	-0.462027	8637
crp	chr2L:16276805-16277307	0.00152496	-0.462347
lncRNA:CR44971	chr2L:12847080-12847630	0.0021207	-0.463454
dlg1	chrX:11377898-11378575	0.00499287	-0.464413	34999;35000
lncRNA:CR45337	chr2L:3246317-3246855	0.0487792	-0.46454
Pdfr	chrX:2567138-2567754	0.0026035	-0.468531	31831;31833
Cyp4e3	chr2L:9752300-9753099	0.00162154	-0.470115	27241
CenG1A	chr2L:13893278-13893652	0.00322999	-0.470935	28515;28516
Pxn	chr3L:2618076-2618640	0.00049694	-0.471649
lncRNA:CR45547	chr3R:29338232-29338644	0.088227	-0.471882
CG8500	chr3R:9785514-9785773	0.0989444	-0.473373		FBgn0002868
CG11873	chr3R:29089253-29089767	0.00342056	-0.47394
lncRNA:CR44363	chr3L:11414755-11415488	0.0215549	-0.474302
RhoGEF64C	chr3L:4767509-4768207	0.00339148	-0.474974
Cyt-c-d	chr2L:16717037-16717277	0.0288167	-0.475189		FBgn0062978
Wdr62	chr2L:1933049-1933427	0.086553	-0.476104
CG18343	chr2R:12129218-12129641	0.0563401	-0.47627
CG5151	chr3L:16147375-16147965	0.00499287	-0.476589
Fife	chr3L:2676590-2676989	0.0690431	-0.476647
lncRNA:CR43905	chr2R:6533223-6533884	0.0250036	-0.476839		FBgn0264506
Hk	chrX:10246888-10247745	0.00102892	-0.477218	34745;34746;34747;34748;34749;34750;34751
lncRNA:CR44973	chr2L:13582200-13582904	0.0462339	-0.47785	28470	FBgn0266308
CG31559	chr3R:6141608-6142448	0.00208236	-0.477933
Tsp66E	chr3L:8929405-8930315	0.00695575	-0.478003
CG34353	chr3R:27852973-27853539	0.0368863	-0.480248
lncRNA:CR45622	chrX:18227623-18228165	0.0250036	-0.48212		FBgn0053639
fdl	chr2R:12504124-12504498	0.0193169	-0.482755	19905
lncRNA:CR42844	chr2L:9306172-9306660	0.00665464	-0.483086		FBgn0262033
Ddr	chr2L:6284746-6285644	0.0026712	-0.484053
Pka-R1	chr3L:20826424-20826858	0.0108829	-0.484268
dpr3	chr2L:2076766-2077313	0.0379008	-0.484399
CPT2	chr3L:2986476-2986955	0.01352	-0.485933
fred	chr2L:3975006-3975451	0.0111182	-0.486102	25555;25556;25557
CG6959	chr3R:11834829-11835160	0.048893	-0.486131
norpA	chrX:4334446-4334918	0.00427237	-0.486266	32512;32513
CG3257	chr2R:24119031-24119431	0.048207	-0.486815	23453
msi	chr3R:25573423-25574010	0.0723877	-0.487514
CG33795	chr3L:16172223-16172822	0.0850909	-0.487855		FBgn0053795
Trpgamma	chr2L:16672523-16672930	0.00607735	-0.488463	29347
hdc	chr3R:30344113-30344719	0.0744255	-0.48956
Hsp60B	chr2L:733601-734095	0.0709226	-0.490289
Cyp4e3	chr2L:9753257-9753686	0.00221485	-0.490462	27241;27242
bru3	chr3L:13784388-13784775	0.098071	-0.490951
dnc	chrX:3310661-3310989	0.0501462	-0.491732	32128;32129;32130
kek2	chr2L:11627450-11628436	0.0106818	-0.491813
sns	chr2R:8844504-8845447	0.0177017	-0.492211
CG43331	chr3L:22502515-22502934	0.0364662	-0.492432
Tbh	chrX:8011557-8012096	0.0412167	-0.492489	33938
lncRNA:CR43893	chr3L:19229429-19230011	0.0172989	-0.493464
CG3650	chr2R:24844742-24845314	0.0113325	-0.493613	23803;23804
kek3	chr2L:15585020-15585536	0.00441605	-0.493912
mub	chr3L:21847550-21848077	0.00769662	-0.49455
SP1173	chr3L:6687173-6687743	0.00848706	-0.494783	11803
GlyT	chr2R:23826790-23827592	0.00246641	-0.49523		FBgn0034910
fdl	chr2R:12504676-12505421	0.00011319	-0.495644	19905
kek3	chr2L:15558324-15558951	0.00767388	-0.495805
CG14931	chr2L:11783156-11783544	0.0555177	-0.495826
Pxn	chr3L:2617462-2617971	0.00151471	-0.495896
CASK	chr3R:21810086-21810645	0.00322999	-0.49722	6264;6268
tinc	chr3R:17836868-17837394	0.00499287	-0.497295
CG13954	chr2R:9382299-9382840	0.0103349	-0.498217	18580
CG43861	chr2L:20020075-20020663	0.0103377	-0.498264
REPTOR	chr3R:24581007-24581282	0.088227	-0.498422	7341;7344
SNF4Agamma	chr3R:21187333-21188056	0.000176198	-0.498519	5829;5831;5833;5834
CG10082	chr2R:21644150-21644680	0.00188031	-0.498579		FBgn0034644
vib	chr3R:19221137-19221620	0.0410552	-0.499397
Eip63F-1	chr3L:3914296-3914670	0.0815922	-0.499482
CG32719	chrX:7539370-7539807	0.0576997	-0.499825
CG13995	chr2L:6056510-6056923	0.00322947	-0.499838	26106
Tl	chr3R:26826017-26826540	0.0987649	-0.501054
smog	chr2L:4860743-4861101	0.0345849	-0.501828	25725
lncRNA:CR44226	chr3R:23039149-23039962	0.016563	-0.50192		FBgn0265157
scrib	chr3R:26588732-26589621	0.00624259	-0.503307
babo	chr2R:8957744-8958402	0.00438331	-0.503862	18455
CG6959	chr3R:11833368-11834071	0.000192195	-0.504499
stan	chr2R:10700942-10701328	0.0457035	-0.504503
pum	chr3R:9118087-9118542	0.0398276	-0.504553
ko	chr3L:21079915-21080611	0.00164797	-0.504782
CG32373	chr3L:7745334-7745780	0.00618704	-0.506222		FBgn0035816
shakB	chrX:20813801-20814277	0.00499287	-0.507177	37743;37744
Fas1	chr3R:16630964-16631277	0.0956683	-0.508572
lncRNA:CR44559	chr3L:13343027-13343368	0.0857979	-0.508719
lncRNA:CR45979	chr3L:6505318-6506056	0.0113962	-0.509229		FBgn0267641
aralar1	chr3R:30454389-30454811	0.014764	-0.509266
CG4238	chr2L:2021581-2021958	0.0853849	-0.509455
Scgdelta	chrX:1724176-1724901	0.00729357	-0.510158
Fife	chr3L:2667311-2667847	0.0021207	-0.510228	10673
Mid1	chr2R:24719316-24720093	0.00102892	-0.511613	23729;23730
Pde6	chr3R:14550564-14551024	0.0860148	-0.511646
sdt	chrX:8188498-8188969	0.0104352	-0.51209
ab	chr2L:11249286-11250450	0.000466143	-0.512359	27650;27652;27653
app	chr3L:12255413-12255898	0.0436499	-0.51339
put	chr3R:14622211-14622635	0.0444951	-0.513587
CG5151	chr3L:16148187-16148725	0.016398	-0.513891
Ca-beta	chr2L:11193741-11194671	0.000608709	-0.514063	27625;27626
side-II	chr2L:14943525-14944062	0.00571044	-0.514197
CG44422	chrX:11239489-11240160	0.0643429	-0.51468	34963
Axn	chr3R:30029055-30029725	0.0129635	-0.514772
CG45263	chr3R:8417676-8418367	0.0082004	-0.515286
ASPP	chr2R:21235631-21236015	0.0018835	-0.515405
stx	chrX:10731543-10731914	0.00286719	-0.515763
MYPT-75D	chr3L:18657601-18658129	0.00416596	-0.516506
lncRNA:CR34044	chr3R:13713857-13714430	0.00523529	-0.51696		FBgn0054044;FBgn0085412
heph	chr3R:31901277-31902313	0.00339148	-0.517726
CG7080	chr3R:22327107-22327618	0.00665979	-0.517785		FBgn0038941
lncRNA:CR44457	chr2R:15099853-15100308	0.00499287	-0.518221	20779;20780;20781
CG11319	chr2L:6596035-6596338	0.0519077	-0.518332
g	chrX:13733894-13734462	0.0665586	-0.51944
Rbp6	chr3L:17183774-17184154	0.0877838	-0.519502
lncRNA:CR45589	chr3R:13497376-13497891	0.0805903	-0.521127
Vrp1	chr2R:22120016-22120736	0.000466143	-0.521165	22805;22806	FBgn0002715
pum	chr3R:9184436-9185029	0.000592355	-0.52182
Gdap2	chr2R:7730310-7730670	0.0260232	-0.522327
CG45002	chrX:17021239-17022094	0.00260659	-0.522992		FBgn0264738;FBgn0264739
plum	chr3R:26498860-26499335	0.00288876	-0.523673
htt	chr3R:28702845-28703586	0.0441603	-0.524612
toc	chr2L:3093056-3093405	0.0293175	-0.524962
CG32432	chr3L:20883968-20884104	0.09444	-0.52622	16157
CG13872	chr2R:19884926-19885516	0.0944351	-0.526601
CG4341	chr2L:949492-950228	0.00258542	-0.527191
CG3650	chr2R:24852215-24852754	0.0780232	-0.527769	23805;23810;23812;23813
CG6959	chr3R:11851622-11852015	0.0492932	-0.528129
toc	chr2L:3136797-3137353	0.00525055	-0.528464
igl	chr2R:15181402-15181903	0.09444	-0.528549	20825
CG46320	chr3L:5731966-5732390	0.0211965	-0.528679	11606
EcR	chr2R:6136137-6136359	0.0318543	-0.531589	17544;17547	FBgn0033063
ct	chrX:7625041-7625756	0.00388179	-0.533148	33776
Cda4	chrX:22593710-22594102	0.0521786	-0.533512
lncRNA:CR45448	chr2L:17105266-17105627	0.00322999	-0.534377		FBgn0267004
CG46308	chr2L:13466331-13466676	0.0289866	-0.534541
Ca-alpha1T	chrX:6139659-6140236	0.0291822	-0.534633
lncRNA:CR45547	chr3R:29341285-29341620	0.0409785	-0.535479
lncRNA:CR44361	chr3L:11315154-11315846	0.00124534	-0.536464		FBgn0265468;FBgn0267960
nmo	chr3L:8024272-8024797	0.0306484	-0.536717	12294
Lerp	chr3R:26846116-26846558	0.0120244	-0.537566		FBgn0267742
Ten-a	chrX:12338915-12339518	0.0268921	-0.537578
Csp	chr3L:22268597-22269212	0.00610062	-0.537989	16494;16495	FBgn0037156;FBgn0286037
CG34347	chr3R:31335978-31336428	0.098071	-0.542248
CG6614	chr2L:11640473-11641059	0.00246641	-0.543722
shep	chr3L:5252946-5253599	0.00330049	-0.544776
brp	chr2R:9518569-9518997	0.000721307	-0.544913	18631;18632
CG45002	chrX:16994626-16995256	0.00977461	-0.54539
CG10089	chr3L:13469714-13470738	0.000210005	-0.545514
Gad1	chr3L:4085771-4086223	0.00153071	-0.54593	11126;11127;11128;11129	FBgn0035495
lncRNA:CR43490	chr3R:17303623-17304186	0.00990246	-0.54658
nmo	chr3L:8009775-8010459	0.00229048	-0.546873
CG13954	chr2R:9315941-9316855	0.000192195	-0.547277	18575
AstA-R1	chrX:3580295-3580690	0.0581851	-0.54734	32237;32238;32239
rg	chrX:5120792-5121314	0.00214607	-0.547801
Stacl	chr2R:15439231-15440100	0.000482082	-0.54856	20907
CG3650	chr2R:24842556-24842796	0.0601329	-0.549853	23799;23800;23802;23803
5-HT2A	chr3R:4619879-4620294	0.0918399	-0.551099	208
Dys	chr3R:19502462-19502937	0.00124534	-0.551173
brp	chr2R:9514475-9514627	0.0240591	-0.553616	18628
toy	chr4:995936-996699	0.00261465	-0.553753
CASK	chr3R:21800611-21801177	0.00124534	-0.554159	6260;6261	FBgn0263521
CG33970	chr3R:26356247-26356864	0.078605	-0.554867
CG31324	chr3R:26105529-26106006	0.00259861	-0.554913	7852;7857	FBgn0051324
CG42831	chr3L:10812856-10812977	0.0871462	-0.555945	13236;13237	FBgn0262020
CG4238	chr2L:2013860-2014196	0.00105272	-0.556289	24808;24809	FBgn0051669
Tsp97E	chr3R:26964026-26964465	0.000176198	-0.557448
rdx	chr3R:13972393-13972894	0.0718653	-0.558356		FBgn0286041
asRNA:CR43959	chrX:10257076-10257570	0.00734899	-0.558563	34754
otk	chr2R:12017352-12017972	0.000216122	-0.558977
ttk	chr3R:31721859-31722130	0.0956683	-0.559732	9634;9639
para	chrX:16510581-16511197	0.0143353	-0.560467	36459;36460
Synd	chr3R:20835850-20836334	0.000457707	-0.56189
Fas2	chrX:4180788-4181150	0.0921967	-0.562302	32458;32459
oaf	chr2L:2494149-2494827	0.000299396	-0.562508	25066	FBgn0264978
siz	chr3L:21056714-21057190	0.00173623	-0.562538
osp	chr2L:14684848-14685406	0.0182284	-0.562615
sbm	chrX:14600650-14601218	0.000178385	-0.562662
CG18343	chr2R:12131552-12132180	0.0145053	-0.563145
CG30069	chr2R:14186465-14187385	0.00257303	-0.563302	20472
Unc-115a	chr3R:9704161-9704445	0.000349438	-0.563699
Syngr	chr2R:13843950-13844287	0.00314893	-0.564658
betaNACtes6	chrX:14318603-14318906	0.0677059	-0.565299		FBgn0052598
lncRNA:CR44780	chr2R:22957179-22957728	0.000457707	-0.565494		FBgn0266007
ab	chr2L:11248690-11248860	0.00416813	-0.566339	27650
lncRNA:CR44471	chrX:5434737-5435473	0.00204742	-0.566498	32975
Moca-cyp	chr3R:28346420-28346937	0.0108829	-0.567953	8370
Appl	chrX:548647-549521	0.000926855	-0.567998	31133;31134
GABA-B-R1	chr2L:15022927-15023677	0.000255421	-0.568227	28810;28811
CG45002	chrX:17044143-17044794	0.00525055	-0.568352
lncRNA:CR45410	chr3L:7217041-7217479	0.00832909	-0.569333
Eip93F	chr3R:21992766-21993079	0.0260232	-0.569512	6360
hdc	chr3R:30313566-30313976	0.0571729	-0.569661
Smr	chrX:12724362-12724779	0.00260749	-0.569678	35354;35356;35359;35360
Obp57c	chr2R:20498712-20498993	0.0443963	-0.570098
Pka-C3	chr3L:15952950-15953404	0.018394	-0.570756		FBgn0036545
CG43136	chrX:5858894-5859450	0.000457707	-0.571457
kek2	chr2L:11612886-11613300	0.00767388	-0.571594		FBgn0032368
lncRNA:CR45456	chr2L:9324940-9325504	0.001761	-0.572408		FBgn0267012;FBgn0267013
tRNA:Ile-TAT-1-1	chr3L:762627-763015	0.0744255	-0.572623	10033
dpr11	chr3R:6574152-6574641	0.00261465	-0.572827	630
kek6	chr3R:31657305-31657731	0.0501998	-0.573384
CG34384	chr3R:7820529-7820794	0.0249791	-0.574197
CG42260	chr2R:22752608-22753029	0.00499287	-0.574298	23037
CG33970	chr3R:26335138-26335710	0.00223949	-0.57509
hppy	chr2R:19182659-19183452	3.89537e-05	-0.575506
CG32521	chrX:21241326-21241707	0.0168823	-0.575637
CG9932	chr2L:13051896-13052206	0.0898837	-0.5757	28344
CG14853	chr3R:14610966-14611560	0.00369077	-0.575706	3427
bab2	chr3L:1131146-1131559	0.098071	-0.577084	10219
CG30158	chr2R:6917147-6917531	0.0956683	-0.577647	17788
CG46308	chr2L:13466850-13467213	0.0622099	-0.578717
Gmer	chr2R:22888785-22889027	0.0823698	-0.580333	23069	FBgn0034795;FBgn0267823
shep	chr3L:5260173-5261181	0.000229376	-0.581696
Ets65A	chr3L:6096903-6097965	3.12469e-05	-0.581928		FBgn0005658
lbk	chr2R:16159906-16160635	1.92605e-05	-0.584284	21135;21136;21137	FBgn0034082
lncRNA:CR44970	chr2L:12836990-12837324	0.0554119	-0.584639	28311;28312
Jon44E	chr2R:8690273-8690837	0.00972867	-0.584967		FBgn0001285
jus	chr3R:29184471-29184865	0.0276777	-0.586321	8638;8639
Klp98A	chr3R:27553630-27553976	0.0472221	-0.58678
CG17048	chr2R:13356604-13357210	0.000495835	-0.587388
CG4593	chrX:7015909-7016568	0.00735968	-0.58843	33539;33540
mtgo	chr2L:16631528-16632223	0.000132446	-0.589814	29331
a6	chrX:1700429-1700737	0.0074175	-0.59058
flw	chrX:10406042-10406430	0.0298153	-0.591913
sra	chr3R:16193489-16194038	0.00989046	-0.592625
grim	chr3L:18306907-18307209	0.0449448	-0.592978
hbs	chr2R:15033501-15034389	0.000299396	-0.59427	20749
Meltrin	chr3R:14685786-14686312	0.0222575	-0.595681	3450
CG2082	chr3R:5770741-5770963	0.0403934	-0.597451
Cpr51A	chr2R:14519965-14520490	0.00342056	-0.597658
CG32814	chrX:1023752-1024229	0.00261465	-0.597884
CG5521	chr3R:26968524-26968734	0.0639953	-0.597951
Ten-m	chr3L:22346686-22347335	0.0005168	-0.598629
TwdlD	chr3R:26641420-26642676	0.0657021	-0.598968	7975	FBgn0267953
CG42674	chr3L:20159339-20159838	0.00588925	-0.60016		FBgn0267604
siz	chr3L:21055920-21056220	0.0177017	-0.602695
Smr	chrX:12725118-12725812	0.000447819	-0.602829	35356
Ptp99A	chr3R:29450614-29450957	0.0240944	-0.604062	8769
Snoo	chr2L:7951389-7951848	0.0835839	-0.606368
CG13375	chrX:286590-287049	0.0286922	-0.606695
spir	chr2L:20330696-20330996	0.0921967	-0.606889
CASK	chr3R:21800071-21800324	0.00162154	-0.60697	6260;6261	FBgn0262331;FBgn0263521
inaC	chr2R:16903371-16903814	0.00134675	-0.607109	21336
dnc	chrX:3267394-3267645	0.0712427	-0.607576	32100;32101
CG46244	chr2L:19714482-19714971	0.0277791	-0.608853
mub	chr3L:21900533-21901292	0.00506829	-0.609129
Pdk	chr2R:9428440-9428886	0.00620868	-0.60917
fipi	chr2L:4746678-4747205	0.00903938	-0.609459	25705
lncRNA:CR43985	chr3L:18733369-18733860	0.0956683	-0.610224
pHCl-1	chr3L:15877183-15877581	0.016631	-0.612023	14629;14630;14631	FBgn0264843
mub	chr3L:21883526-21883654	0.0956683	-0.61275
CG6154	chr3R:26272855-26273317	0.0247553	-0.61343
Eip78C	chr3L:21253230-21253803	0.000176198	-0.614429	16250
CG2016	chr3R:4961652-4962212	0.0364662	-0.614615		FBgn0250839
CG44837	chr3L:11913906-11914268	0.0206306	-0.615158
CG43736	chrX:6889291-6889670	0.0111777	-0.615684	33484
CG32373	chr3L:7745920-7746410	0.000176198	-0.616018		FBgn0035816
flw	chrX:10405511-10405891	0.000349438	-0.616485
Atet	chr2L:4338011-4338110	0.0663344	-0.616902
Ca-Ma2d	chr2L:16225179-16225642	0.00162154	-0.617705
CG42750	chr2L:18197507-18197943	0.000910144	-0.618555
CG33970	chr3R:26371194-26371950	0.0663344	-0.619941
toc	chr2L:3136172-3136576	0.00261465	-0.62368
Rbp6	chr3L:17182872-17183375	0.000132669	-0.624585
fipi	chr2L:4749089-4749544	0.00135099	-0.625128
psq	chr2R:10576565-10577045	0.023967	-0.626947	19250;19251
lncRNA:CR34044	chr3R:13713145-13713654	1.61082e-05	-0.627019		FBgn0040076;FBgn0040077;FBgn0085412
bru3	chr3L:13603930-13604786	5.15436e-05	-0.629785
Sdc	chr2R:21474961-21475530	0.02072	-0.630125
AstA-R1	chrX:3649860-3650603	0.000140006	-0.630551	32264
CG9932	chr2L:13036881-13037663	0.0004451	-0.63088	28338;28339
rudhira	chrX:11819492-11819682	0.00708322	-0.630937
cpx	chr3R:4289580-4289689	0.0427231	-0.631389	132
jef	chr2R:14743833-14744260	0.00431568	-0.631796	20647;20648	FBgn0010388
Chd64	chr3L:4121226-4121626	0.00049694	-0.631915
CG46320	chr3L:5732564-5733417	0.0549473	-0.633215	11606;11607
CG34377	chr3R:22326396-22326779	0.000608709	-0.634018
lncRNA:CR44833	chrX:4958668-4959708	0.00134449	-0.634219	32803
CG34384	chr3R:7832343-7832935	5.15436e-05	-0.634602
DopEcR	chr3L:4370866-4371351	0.00261465	-0.635689	11241
Ten-m	chr3L:22347408-22347819	0.00127849	-0.636172
lncRNA:CR44940	chr3R:11082037-11082291	0.0918399	-0.636338
eIF3d2	chr3R:12185698-12186319	5.28176e-05	-0.638744	2619
CG6225	chr3R:12654131-12654881	0.000349438	-0.639383	2785	FBgn0038072
dnc	chrX:3303449-3303876	0.0207474	-0.639435	32123
Ca-Ma2d	chr2L:16225762-16226195	0.000388569	-0.639953
Gad1	chr3L:4086317-4086611	0.0203823	-0.640656	11126;11127;11128;11129	FBgn0035495
eag	chrX:14981209-14981644	0.0143932	-0.640814
CG42750	chr2L:18172259-18172555	0.0674287	-0.641892
lncRNA:CR45589	chr3R:13491574-13492123	0.000132669	-0.642712
CG42260	chr2R:22750698-22750895	0.0222222	-0.642827
Gr93b	chr3R:21841221-21841495	0.0276777	-0.642841	6282
Zdhhc8	chrX:9348186-9348588	0.0218147	-0.643706
lncRNA:CR44457	chr2R:15100425-15101047	2.04768e-05	-0.643808	20780;20781;20782;20783
Ggamma30A	chr2L:9288840-9289411	0.00172642	-0.64446	27119
bab1	chr3L:1064628-1065230	0.000608709	-0.644801	10164;10165;10166
Gr93b	chr3R:21841725-21842266	0.0108829	-0.645713	6283
CG43136	chrX:5858609-5858744	0.0458923	-0.64631
Dscam4	chr3L:8245244-8245404	0.0576292	-0.647092
CG2053	chr3R:32032548-32032888	0.0403934	-0.647666
lncRNA:CR45410	chr3L:7217868-7218029	0.0169198	-0.648173
norpA	chrX:4353962-4354612	0.00102892	-0.648199	32522;32523;32524
Sr-CII	chr2R:12211613-12212226	6.93039e-05	-0.653871		FBgn0020377;FBgn0033701
CanA-14F	chrX:16577905-16578105	0.00310769	-0.655249
kek3	chr2L:15585656-15586248	0.0004451	-0.656412	29001
CG4483	chr3L:9232992-9233430	0.0190923	-0.656857
CG15431	chr2L:4413983-4414455	1.77488e-05	-0.657685
ASPP	chr2R:21236277-21236776	0.000272593	-0.658103
CR42838	chr3L:19428460-19428992	0.0125489	-0.658385
CG6678	chr3R:21897339-21897642	0.0424841	-0.659529	6311
Shab	chr3L:2900788-2901017	0.076694	-0.660713
CG42327	chr3R:11671553-11671896	0.0241831	-0.661359
rg	chrX:5160364-5160621	0.0223697	-0.662482
CG46320	chr3L:5730944-5731076	0.0105433	-0.663832	11604
Lerp	chr3R:26846758-26847098	0.00755679	-0.66397		FBgn0267742
Unc-115a	chr3R:9703397-9703785	0.000373072	-0.664579
CG15136	chr2L:17050680-17050901	0.0173961	-0.666039
CG32052	chr3L:9794402-9794927	0.00742014	-0.668069
CG42750	chr2L:18229931-18230344	0.00102008	-0.669925
CG45002	chrX:17059226-17059594	0.0510153	-0.670525
lncRNA:CR45337	chr2L:3245754-3246200	0.0066845	-0.670601
pyr	chr2R:11717935-11718299	0.0289036	-0.670797
SPoCk	chr3L:22779356-22779694	0.027237	-0.673667
cpo	chr3R:17953421-17953751	0.0642032	-0.673844	4678
Pka-C3	chr3L:15938406-15938799	0.00499287	-0.673988
CG42339	chrX:11019476-11019862	0.0246447	-0.678828
CG17716	chr2R:13701472-13702158	0.000105231	-0.67966
lncRNA:CR44500	chrX:7464594-7466021	0.079213	-0.680751
Ten-a	chrX:12253061-12253651	0.0175473	-0.685419
CG43778	chr2L:13317665-13318203	0.000132446	-0.685461
kek5	chrX:19393424-19393853	0.00643165	-0.686124
side-V	chr2R:23198225-23198702	0.00650896	-0.68821
CG43739	chr2L:20906671-20906971	0.00776241	-0.688503
CG4238	chr2L:2020925-2021404	0.00499287	-0.691388
lncRNA:CR44317	chr3R:4605744-4605973	0.0853849	-0.692106
Prosap	chr2R:14078286-14078692	0.0408767	-0.692984
sns	chr2R:8819163-8819910	0.000363391	-0.695137
CG13073	chr3L:16209471-16210281	6.93039e-05	-0.699397
asRNA:CR44035	chr3R:9810218-9810839	0.000266311	-0.699873	1857	FBgn0037760;FBgn0037761
Rbp6	chr3L:17142233-17142610	0.0433991	-0.700805
Prosap	chr2R:14077607-14078105	0.000192195	-0.704268
Pdfr	chrX:2562227-2562599	0.00322999	-0.711664
smog	chr2L:4862217-4862455	0.00553733	-0.712524	25725;25726
MYPT-75D	chr3L:18658473-18659057	1.61082e-05	-0.715698
aralar1	chr3R:30453952-30454243	0.0013965	-0.716895	9163
rg	chrX:5160752-5161123	0.000608709	-0.718882
Men	chr3R:12717188-12717427	0.00314279	-0.719049
sns	chr2R:8820171-8820370	0.014764	-0.71945
Ddr	chr2L:6284417-6284699	0.0291481	-0.720454
lncRNA:CR44971	chr2L:12848234-12848434	0.0377665	-0.720784
Eip78C	chr3L:21252552-21252986	5.38659e-05	-0.72124	16250
CG42750	chr2L:18171611-18172027	0.00264645	-0.72136
CG42324	chr3L:3504241-3504497	0.00885349	-0.721455
CG8910	chr2R:16887887-16888141	0.0092417	-0.721607	21334
Tsp97E	chr3R:26963589-26963846	0.00256427	-0.723152
side-VI	chr3R:11050520-11050933	0.0161465	-0.727719
Eip63E	chr3L:3569604-3570108	0.00176747	-0.727864
CG43732	chr3R:18965654-18966079	0.000845397	-0.729221	5140
CG8141	chr3R:13194240-13194641	0.000140006	-0.73163
Efa6	chr3R:22593669-22594058	0.0277022	-0.732697	6566
pHCl-1	chr3L:15864989-15865449	0.0106188	-0.736515	14625
lncRNA:CR44971	chr2L:12847798-12847956	0.0191526	-0.736694
shakB	chrX:20813137-20813552	0.000805406	-0.738777	37743;37744
dpr8	chrX:14372317-14372644	0.0197459	-0.739287
beat-IIIb	chr2L:16986473-16986800	0.0145226	-0.739392	29453;29454
Clk	chr3L:7772222-7772612	0.00239966	-0.739627	12175;12177;12180;12181;12182;12183
CG1394	chrX:11172506-11172816	0.016631	-0.743151		FBgn0030277
Pdfr	chrX:2562881-2563373	0.00261465	-0.748847	31831
coro	chr2R:6856899-6857380	4.60039e-05	-0.752717
CG32982	chr2L:9141643-9142171	0.000457707	-0.753767
Octbeta1R	chr3R:22510991-22511599	6.6502e-05	-0.753834	6525;6526
kuz	chr2L:13605497-13605789	0.0274448	-0.754676
CG4021	chr2R:21775197-21775610	0.00134449	-0.757874
nAChRalpha3	chrX:8332020-8332461	0.000255421	-0.770387	34062;34063
CG42327	chr3R:11658736-11659143	0.00500173	-0.789856
CG12994	chrX:17438781-17439051	0.0106818	-0.791136
jus	chr3R:29180933-29181453	0.00237444	-0.792456	8637
CG43732	chr3R:18964876-18965357	0.0409785	-0.793745	5139;5140
snoRNA:Or-CD14	chr2L:2014312-2014673	2.04768e-05	-0.796771		FBgn0051669;FBgn0286732
CG43139	chr3R:27496775-27497133	0.000349438	-0.799574
Ca-alpha1T	chrX:6138496-6139006	0.00176747	-0.801773
PVRAP	chr3L:6023275-6023609	0.00433857	-0.833918
bru3	chr3L:13783701-13784148	0.000588145	-0.834963
Pvf3	chr2L:7102131-7102611	5.35081e-05	-0.835635	26398
CG43207	chr2R:23149299-23149877	0.000457707	-0.847272	23150
CG11999	chr3R:5352826-5353187	0.000143529	-0.852355	402	FBgn0037313
CG42795	chr3R:10228048-10228160	0.02072	-0.853147	1982;1983
Ca-alpha1T	chrX:6154668-6155082	0.00187093	-0.861656	33261;33262
beat-IIa	chr3R:17304374-17304643	0.00759674	-0.873893
hbn	chr2R:20956145-20956950	0.0123848	-0.8751	22504
pyd	chr3R:8841933-8842242	0.00451913	-0.877492
CG43054	chr2L:17634090-17634266	0.00246641	-0.878581
norpA	chrX:4335096-4335377	0.00910015	-0.887861	32512;32513
CG42342	chr3R:16562983-16563750	0.00588925	-0.892156
nAChRalpha3	chrX:8331397-8331738	6.77373e-05	-0.894369	34062;34063
side-VI	chr3R:10986446-10986899	0.00438331	-0.894935
CG12682	chrX:4824827-4825361	0.000176198	-0.896963		FBgn0029729
a6	chrX:1700865-1701387	1.00287e-05	-0.921322
Eip63E	chr3L:3569266-3569487	0.000805406	-0.922125
CG1394	chrX:11171803-11172302	0.0235263	-0.922748		FBgn0030277
hdc	chr3R:30344861-30345231	3.67004e-05	-0.925007
chinmo	chr2L:1686916-1687428	0.000179421	-0.998869	24705;24706;24707;24708;24709
CG32369	chr3L:7790231-7790596	0.000132669	-1.00967
lncRNA:CR45589	chr3R:13490694-13491225	1.61082e-05	-1.02317
Dyrk2	chr2L:14213931-14214254	5.56459e-05	-1.05
sns	chr2R:8825506-8826209	2.22987e-09	-1.13766	18421	FBgn0050350

## Sheet: ZT peaks
gene symbol	ATAC peak range	padj	log2(ZT12/ZT0)	REDfly element IDs (if found)	Promoter flybase gene IDs (if found)
tim	chr2L:3492616-3492848	1.88914e-12	2.42359		FBgn0031542
nAChRalpha6	chr2L:9836610-9836733	4.80635e-05	1.95741	27284;27285
nAChRalpha6	chr2L:9836740-9836869	0.000476581	1.55481	27284;27285
E(spl)m6-BFM	chr3R:26032131-26032951	8.94912e-10	1.42546	7791;7792;7795;7796	FBgn0002632
mir-219	chr3L:17310461-17310638	2.20042e-07	1.42143
lncRNA:CR45109	chr3R:13138106-13138235	0.00440323	1.38173
lncRNA:CR45240	chr3L:15746282-15746550	5.75981e-07	1.33252	14603	FBgn0266775
unc-13-4A	chr3L:7279086-7279478	8.66475e-09	1.3265
SK	chrX:5369109-5369208	0.00313552	1.315
CG34353	chr3R:27808721-27809825	1.87817e-07	1.31415
CG9705	chr3L:16781497-16781866	4.67155e-06	1.30618	14897	FBgn0036660;FBgn0036662
CG34384	chr3R:7815077-7815228	5.75981e-07	1.30565
lncRNA:CR43193	chrX:20865301-20865566	0.00434082	1.2923
Fnta	chr2L:4829227-4829346	0.0273655	1.26224	25714
CG3663	chr2R:24659117-24659283	0.00125994	1.26182
lncRNA:CR45299	chr2L:3508883-3509005	0.00227678	1.24852	25323;25324;25325;25326;25330;25331	FBgn0014396;FBgn0266838
lncRNA:CR44787	chr2L:2257757-2257932	0.00633255	1.24697		FBgn0266022
CG32264	chr3L:3741980-3742258	2.55314e-06	1.2214
CG43658	chrX:17516972-17517331	2.8299e-07	1.21514	36740
dpr6	chr3L:10106034-10106184	0.0184511	1.20831
SmydA-3	chr2L:10851480-10851663	0.0977632	1.17966		FBgn0004363
Rich	chr3L:22252517-22252944	5.30575e-05	1.14521
Pdp1	chr3L:7836824-7836923	0.00270491	1.14104	12215;12218;12223;12224;12225
CG30389	chr2R:21149356-21149817	0.000461525	1.12671		FBgn0034595
CG2577	chrX:12362736-12363042	0.0385951	1.11941
lncRNA:CR45109	chr3R:13138385-13138530	0.0884518	1.10668
lncRNA:CR45574	chr3R:8547027-8547373	0.000998363	1.08843	1371	FBgn0267134
Mid1	chr2R:24706523-24707270	3.38273e-07	1.06998
CG6959	chr3R:11830576-11830734	0.000327975	1.06458
Pxn	chr3L:2610574-2610799	0.000382084	1.04539
Fur1	chr3R:25456678-25457356	0.00168767	1.02651	7595;7596;7597
CG14071	chr2L:10890744-10890938	0.00806662	1.01441		FBgn0032312
CG9106	chrX:15270382-15270672	0.0129125	0.997554
kirre	chrX:2987393-2987610	0.000388685	0.996616	31952;31953
CG43366	chr2R:5917017-5917156	0.0357515	0.984134
Dscam3	chr3R:17497319-17497552	0.00446354	0.976497	4520;4521
ctrip	chr3R:4796454-4797734	0.000161596	0.97187
lncRNA:CR44320	chr3R:26202867-26203085	0.0411114	0.967541
gol	chr2R:25079326-25079598	5.88637e-06	0.956017	23939;23940
dpr6	chr3L:10023735-10023906	0.0127251	0.953161
CG13054	chr3L:16256771-16256999	0.00456047	0.948829		FBgn0036584
mir-219	chr3L:17309038-17309472	0.00234935	0.947712
lncRNA:CR42755	chr3L:11381141-11381558	0.00440323	0.935472
Osi4	chr3R:6222476-6222744	0.00553537	0.935463		FBgn0037412
Corin	chr2R:7556787-7557274	0.000114948	0.914805
Sik3	chr2R:18695679-18695837	0.00440323	0.913133	21857	FBgn0034377
Tmc	chr3L:9604441-9604723	0.00440323	0.902036
Osi4	chr3R:6221839-6222158	0.00193825	0.901803		FBgn0037412
CG3663	chr2R:24659329-24659521	0.0612386	0.890459		FBgn0035044
Dscam4	chr3L:8262976-8263372	0.00022664	0.879628
per	chrX:2687710-2687823	0.0361869	0.877527	31876;31883
CG42342	chr3R:16513336-16513848	0.000987007	0.872236
CG31324	chr3R:26127959-26128218	0.00396331	0.858842	7867
Sr-CIII	chr2L:4119328-4119664	0.0245166	0.853556		FBgn0020376
CG14086	chr3L:19275041-19275146	0.0641685	0.850609		FBgn0036860
CG13784	chr2L:7209369-7209641	0.0855441	0.849283
sli	chr2R:15873578-15873763	0.0872808	0.843715	21018
CG31324	chr3R:26128490-26128663	0.0214334	0.843704	7867
tim	chr2L:3507849-3508174	3.46984e-05	0.841495	25323;25324;25325;25326;25330;25331	FBgn0014396;FBgn0266837;FBgn0266838
Eip63F-1	chr3L:3918468-3918615	0.0312747	0.839129
CG44837	chr3L:11894239-11894595	0.00149691	0.826055
Gp210	chr2R:5762826-5763241	0.0180954	0.820776		FBgn0263479
lncRNA:CR43434	chr3R:26428515-26428859	0.0085705	0.807279		FBgn0263382
CG43373	chr3L:16533719-16533988	0.0612702	0.79551
tnc	chr3R:24976958-24977517	0.00164642	0.787768
CG12994	chrX:17422457-17422843	0.0212971	0.786242		FBgn0027602;FBgn0030839
lncRNA:CR45574	chr3R:8547546-8547873	0.0612702	0.782475	1371
CCHa1-R	chr2R:17653987-17654256	0.0983836	0.765759
CG43658	chrX:17516084-17516401	0.0454783	0.753679
mgl	chrX:9389587-9390082	0.0146903	0.749
Fs	chr2R:15235871-15236375	0.0375278	0.730151
Dh44-R2	chr2R:12479238-12479691	0.0479054	0.724572	19898
lncRNA:CR44997	chrX:22751869-22752406	0.0133853	0.723097
lncRNA:CR45521	chrX:14544780-14545108	0.0767947	0.722371
lncRNA:CR46208	chr2L:9665267-9665531	0.0290208	0.721095
CG3663	chr2R:24658299-24658760	0.0684457	0.718996
CG44362	chr3L:11397570-11398084	0.0438258	0.716029		FBgn0265469
CG11566	chrX:21088907-21089414	0.0028154	0.7137
CG32264	chr3L:3780898-3781356	0.0181896	0.711901
Hph	chr3R:5263266-5263524	0.0235907	0.708673		FBgn0037307
NetB	chrX:14688283-14688680	0.0581989	0.707664
SmydA-8	chrX:2209250-2210178	0.00566294	0.703061	31685
rg	chrX:5256716-5257490	0.018762	0.70182
CG10139	chr2R:14650583-14650997	0.0311511	0.701027
Pdfr	chrX:2552637-2553556	1.15014e-06	0.697385	31821;31822;31823;31824;31825;31826;31827
mld	chr3R:24597580-24597874	0.0225602	0.695404
CG33181	chrX:8514001-8514271	0.0308045	0.689094
CG11658	chr3L:11703625-11703855	0.059177	0.684273	13547;13548
Sdc	chr2R:21458015-21458243	0.0479054	0.680771
mir-219	chr3L:17298433-17298824	0.0294955	0.677849
tim	chr2L:3507166-3507585	0.000632534	0.639662	25323;25324;25325;25326;25328;25329;25330;25331	FBgn0266837;FBgn0266838
CG1358	chr2R:7604447-7604729	0.0357515	0.627285
CG13300	chr3L:6331000-6331855	0.00437015	0.626065
KaiR1D	chr3R:20864478-20864733	0.00142076	0.617315	5712;5713
nolo	chr2L:21712424-21712914	0.0541931	0.615941
Arr1	chr2L:18074293-18074820	0.0456158	0.609716
CG14085	chr3L:19274332-19274886	0.0216417	0.607896		FBgn0036860
CG45002	chrX:16997535-16998153	0.0775102	0.604415
CG6836	chr3L:18964385-18964823	0.0129125	0.601056
dpr15	chr3R:12143302-12143579	0.0769795	0.590756	2593
Mef2	chr2R:9922327-9922734	0.0273131	0.588913
Mnt	chrX:3696856-3697101	0.00210907	0.586787	32302;32304
lncRNA:CR45962	chr3L:22349207-22349807	0.0357271	0.585967		FBgn0267626
Ten-m	chr3L:22328821-22329569	0.0136945	0.585888		FBgn0052450
hwt	chrX:12525847-12526409	0.0982051	0.581963
CG44422	chrX:11255482-11256206	0.0491847	0.571565
mir-969	chrX:18123498-18124171	0.0712779	0.563096		FBgn0262263
pum	chr3R:9096258-9096673	0.0653046	0.561503
RpIII128	chr2R:12043195-12043628	0.0178531	0.558652		FBgn0024732
lncRNA:CR43174	chr3L:17945365-17945974	0.0357515	0.55829
vri	chr2L:5305309-5305866	0.00685764	0.553534	25876;25877;25878;25879;25880
Eip75B	chr3L:18020040-18020614	0.0480436	0.5523	15324;15325
Khc-73	chr2R:15528328-15528794	0.02003	0.547344	20926;20927
rdgB	chrX:13767593-13768134	0.0491847	0.516376	35643;35644
boss	chr3R:25967039-25967359	0.0228326	0.513542
vri	chr2L:5303177-5303790	0.0379737	0.50788	25874;25875;25876;25877
Taf8	chrX:18101891-18102067	0.0798811	0.502965		FBgn0022724;FBgn0030894;FBgn0030895
Sh	chrX:18002240-18002795	0.0980865	0.481019	36893
Pdp1	chr3L:7833685-7834358	0.0756568	0.477062	12215;12217;12218
tRNA:Glu-CTC-2-3	chr3L:22847716-22847959	0.0856565	0.47511		FBgn0052460
nvy	chr2R:24281452-24282060	0.00920264	0.47199	23512;23517;23518
lncRNA:CR46204	chr2L:17451991-17452590	0.0623647	0.469938	29580	FBgn0032637;FBgn0260632
rdx	chr3R:14003812-14004483	0.0884518	0.448369
Cpr	chr2L:6339232-6339895	0.0669435	0.445877		FBgn0031799
CG7378	chrX:18899628-18899949	0.0290789	0.428012		FBgn0030976
NFAT	chrX:13626297-13626710	0.0960394	0.419108	35590;35592;35593	FBgn0030504
lncRNA:CR44184	chr2L:19019594-19019860	0.0544026	0.416289		FBgn0265073
Argk	chr3L:9051647-9052401	0.0929442	0.405228
CG6024	chr3L:11738723-11739376	0.0226626	0.401017	13555
CG14669	chr3R:5433469-5433827	0.0511977	0.400024
lncRNA:CR45246	chr3L:10825153-10825570	0.0919743	0.386043	13240;13242	FBgn0266781
asRNA:CR45813	chr3L:1549659-1550171	0.0947571	0.365503		FBgn0267463
CG13054	chr3L:16257074-16257712	0.0983836	0.302359		FBgn0036584
Mmp2	chr2R:9632065-9632715	0.0486494	-0.370823
CG34353	chr3R:27765672-27766499	0.0983836	-0.376265	8278
CG10011	chr3R:28628070-28629092	0.0883783	-0.376352
Clk	chr3L:7770406-7771147	0.0285388	-0.383671	12174;12175;12176;12177;12178;12179;12180;12181;12182
CG46307	chr2L:21116230-21117339	0.0120976	-0.384917
CG12605	chr3L:3960940-3961264	0.0878785	-0.390271	11069;11070
CG17716	chr2R:13660676-13661424	0.0321434	-0.407026	20298
lncRNA:CR43459	chr3R:10094949-10095385	0.0388066	-0.419689	1940;1941
NK7.1	chr3R:14345877-14346300	0.0587318	-0.420064	3339
ko	chr3L:21079912-21080628	0.0837347	-0.428716
eIF3d2	chr3R:12185692-12186329	0.0226626	-0.439931	2619
plum	chr3R:26498870-26499332	0.019714	-0.442619
Rbp6	chr3L:17068839-17069479	0.0717251	-0.455094
CG45088	chr2R:13586980-13587785	0.0228541	-0.457159	20271;20272
smog	chr2L:4866442-4866791	0.040171	-0.462437	25727
fipi	chr2L:4749091-4749813	0.0706115	-0.466187
mir-4982	chr2R:18720247-18720851	0.0841519	-0.46731	21866	FBgn0263522
CG5151	chr3L:16154027-16154604	0.094613	-0.476275
lbk	chr2R:16159909-16160645	0.00335348	-0.477235	21135;21136;21137	FBgn0034082
CG8888	chr2R:12068893-12069427	0.043368	-0.479743
side-VI	chr3R:10984995-10985602	0.0712474	-0.482985
toc	chr2L:3093051-3093368	0.059177	-0.494383
fipi	chr2L:4746565-4747679	0.0397599	-0.495597	25705
lncRNA:CR44631	chr2R:20055539-20055962	0.0552886	-0.498448
DIP-zeta	chr2L:9046030-9046627	0.0773915	-0.508621
fra	chr2R:12546842-12547304	0.0273131	-0.509113	19928
CG17816	chr3R:7878268-7878665	0.0375231	-0.5107	1116
bol	chr3L:9110401-9110978	0.0291228	-0.51133
gish	chr3R:16291843-16292225	0.0304176	-0.5201	3949;3950;3951
lncRNA:CR44909	chr2L:20587247-20587981	0.0823154	-0.521926
side-II	chr2L:14943569-14944062	0.0106553	-0.52846
Rbp6	chr3L:17111188-17111576	0.0228326	-0.528586	15009
Dic4	chr3L:18698782-18699342	0.0960394	-0.532531		FBgn0036808
ush	chr2L:509097-509850	0.0283387	-0.535013
nmo	chr3L:8009768-8010811	0.0486494	-0.538462
lncRNA:CR45589	chr3R:13497380-13497891	0.0361869	-0.53857
snoRNA:Me28S-C2789	chr2L:21034542-21035352	0.000246352	-0.54099		FBgn0286733
Gug	chr3L:8459077-8459300	0.074674	-0.541137	12381;12382
htt	chr3R:28702838-28703822	0.0399665	-0.546086
CG34354	chr3R:28220892-28221637	0.0658502	-0.546125
Smurf	chr2R:17597446-17597844	0.0379737	-0.548395
hig	chr2R:9223333-9223809	0.0797407	-0.559866
Src64B	chr3L:4608452-4608888	0.0251063	-0.562128	11300
side-VI	chr3R:11028762-11029175	0.030439	-0.563114
CG32052	chr3L:9795996-9796449	0.0797407	-0.564879		FBgn0044051
kek2	chr2L:11602316-11602760	0.0453857	-0.568719
CG42750	chr2L:18194054-18194429	0.0983066	-0.571877
Cad87A	chr3R:11938872-11939360	0.0983836	-0.573109	2545
CadN2	chr2L:17875646-17876128	0.062674	-0.575577		FBgn0262018
Eip63E	chr3L:3525329-3525685	0.0820611	-0.577879		FBgn0266403
kirre	chrX:2965104-2965496	0.0947571	-0.578222	31926;31930;31931
lncRNA:CR44771	chr2L:15155776-15156291	0.0107479	-0.581985
TrissinR	chr2L:5846979-5847292	0.088253	-0.582917	26034
lncRNA:CR44447	chr2R:8307025-8307403	0.0757859	-0.584056
lncRNA:CR44363	chr3L:11414772-11415492	0.00855169	-0.585078
CG17570	chr2L:20267436-20268062	0.0067357	-0.585254
B4	chr2L:13507505-13508016	0.0919743	-0.588514	28441
uzip	chr2R:25026879-25027340	0.0108637	-0.588848
side	chr3R:27399911-27400308	0.0499557	-0.590041
CG33061	chr3L:16330872-16331173	0.065391	-0.594858		FBgn0040074;FBgn0053060
mtgo	chr2L:16627900-16628216	0.0946993	-0.597294
lncRNA:CR46077	chr3R:28126481-28127233	0.00120474	-0.597491
CG31988	chr2L:21203918-21204309	0.0328443	-0.601	30547	FBgn0051988
CG4341	chr2L:949499-950211	0.0767947	-0.602158
Pli	chr3R:23875076-23875975	0.000422142	-0.602228
side-VIII	chr2R:20448650-20449821	0.02003	-0.604973	22330;22331;22332
side	chr3R:27386195-27386670	0.0131535	-0.60536
CG17839	chr3L:14862138-14862499	0.0574109	-0.609732
osp	chr2L:14623652-14624060	0.00442619	-0.611147
Gclc	chrX:8109059-8109481	0.0669435	-0.611783
sm	chr2R:19550232-19550722	0.0823154	-0.613974		FBgn0262571
CG4238	chr2L:2013719-2014194	0.00725617	-0.61494	24808;24809	FBgn0051669
CG15124	chr2R:19644239-19644651	0.0379737	-0.616648
CG4021	chr2R:21775203-21775622	0.0206532	-0.619377
CG34370	chr2R:21992644-21993034	0.0767947	-0.622853	22776
CG42750	chr2L:18229940-18230332	0.0169726	-0.629198
mAChR-B	chr3R:8079107-8079484	0.00896951	-0.629636	1179;1180
Eip63E	chr3L:3590073-3590533	0.0376072	-0.629709
Hs6st	chr3R:19983296-19984019	0.0202509	-0.629731
lncRNA:CR44080	chr2L:4259470-4259861	0.0123621	-0.630002
lncRNA:CR44973	chr2L:13582199-13582967	0.0180998	-0.631708	28470	FBgn0266308
CG8888	chr2R:12073904-12074295	0.0135473	-0.631955
Spn	chr3L:2550391-2550838	0.00630093	-0.635292
ko	chr3L:21106047-21106332	0.0688634	-0.635816	16213
Glut1	chr3L:921447-921839	0.0917131	-0.636957	10103;10104
dpr6	chr3L:10007576-10007841	0.0884518	-0.638099
CG42524	chr2R:15643584-15644137	0.0550068	-0.642414
beat-IIIc	chr2L:17204991-17205514	0.0290208	-0.643126	29486
sbb	chr2R:18315892-18316317	0.0011821	-0.645762
Wdr62	chr2L:1931997-1932608	0.00896951	-0.647561
app	chr3L:12261091-12261478	0.048984	-0.648098
lbm	chr2R:7050382-7050783	0.0980865	-0.650119	17817	FBgn0033135
SP2353	chr2R:16038973-16039309	0.0294955	-0.651166
Zasp52	chr2R:15773074-15773333	0.0821739	-0.653949
lncRNA:CR46212	chr3L:10601881-10602486	0.0180954	-0.654482
beat-VI	chr3R:28452321-28453125	0.0658292	-0.659803	8428
CG8141	chr3R:13194249-13194653	0.000339885	-0.661607
osp	chr2L:14684863-14685400	0.02003	-0.662564
Pdp1	chr3L:7864021-7864430	0.0116149	-0.66553	12247
lncRNA:CR44398	chr2L:17950281-17950986	0.0112401	-0.675306
CG43366	chr2R:5895238-5895620	0.0273655	-0.676965	17472
Cbp53E	chr2R:16990324-16990659	0.0782835	-0.67741	21365;21366
CG42750	chr2L:18234406-18235278	0.000232616	-0.677732
lncRNA:CR44901	chr2L:18261891-18262130	0.0996778	-0.677775	29762;29763	FBgn0266206
ACXC	chr2L:12886164-12886482	0.0119358	-0.681232
Dnah3	chr3L:4889835-4890278	0.0185434	-0.682061
lncRNA:CR46209	chr2L:19213982-19214285	0.0473613	-0.684988	30124;30125	FBgn0267928
alph	chr3R:29604673-29604908	0.0929442	-0.686644
CG34386	chr2R:18087001-18087248	0.0609192	-0.686959	21656
tRNA:Leu-TAA-3-1	chr2L:15144539-15145030	0.0118509	-0.692023
lncRNA:CR44559	chr3L:13343033-13343367	0.032268	-0.692502
amon	chr3R:26712303-26712620	0.000288305	-0.69418	8000
NK7.1	chr3R:14345380-14345547	0.0134633	-0.696429	3339
CG33970	chr3R:26356245-26356858	0.00310488	-0.70157	7901
sli	chr2R:15902739-15903047	0.0106226	-0.705867	21055;21056
lncRNA:CR42844	chr2L:9308449-9308665	0.0612386	-0.706431
side-VI	chr3R:10986470-10986888	0.0166795	-0.709578
AstC-R1	chr3L:18547938-18548317	0.0698074	-0.709706	15480
CadN	chr2L:17656379-17656727	0.045614	-0.709745	29625
Apoltp	chr2L:9636399-9636626	0.0985646	-0.71035
side-II	chr2L:14944460-14944790	0.0101012	-0.711276
Clk	chr3L:7772222-7772626	0.000908082	-0.7146	12175;12177;12180;12181;12182;12183
lncRNA:CR46352	chr3R:5035306-5035820	0.062674	-0.718883
Sema1a	chr2L:8555613-8555991	0.00965901	-0.725648	26892;26894
CG31145	chr3R:23607835-23608439	0.0226626	-0.731715
bru3	chr3L:13590499-13590794	0.0684457	-0.739529
ana	chr2R:9067306-9067760	0.0160213	-0.740306	18484;18485;18486
MsR1	chr3L:2338461-2339097	0.016496	-0.740829	10571;10572
2SrRNA:CR45864	chrX:23291794-23291977	0.0562713	-0.74332		FBgn0267524
CG31523	chr3R:4469699-4470691	1.65482e-07	-0.751219	181;182
mir-137	chr2R:16065628-16065935	0.0311511	-0.752281	21094	FBgn0262446
PVRAP	chr3L:6020909-6021195	0.0131646	-0.753468
CG42674	chr3L:20148521-20149095	0.000513622	-0.754302
larp	chr3R:28332852-28332979	0.0669435	-0.756005	8363;8364
RyR	chr2R:8872065-8872433	0.076614	-0.757534	18430
Vha68-2	chr2L:12972713-12973097	0.00630134	-0.765998	28324	FBgn0263598
CG34357	chr3R:4536773-4537126	0.00968196	-0.767147
SKIP	chr3R:22185510-22185774	0.0723875	-0.771063	6435
lncRNA:CR34044	chr3R:13712871-13713014	0.0607066	-0.772175		FBgn0040076;FBgn0040077
kirre	chrX:2796300-2796670	0.00241233	-0.775142	31900;31901;31902;31903;31904	FBgn0003996
c-cup	chr2L:1833413-1833585	0.0252078	-0.775525		FBgn0031367;FBgn0262275
lace	chr2L:15507373-15507593	0.0872808	-0.776824
stan	chr2R:10719634-10720429	0.000240763	-0.777323	19315;19316
side-VI	chr3R:11025771-11026001	0.0357271	-0.78503
lncRNA:CR45048	chr3R:19909908-19910313	0.0291228	-0.785996	5444	FBgn0266408
CG14082	chr3L:19127962-19128215	0.0797407	-0.787042
CG13056	chr3L:16334664-16335312	0.0011378	-0.791183
dpr3	chr2L:2076778-2077305	0.0767947	-0.795203
CG33673	chr2L:1947077-1947482	0.0308995	-0.797085	24781;24782	FBgn0040719;FBgn0053673
RapGAP1	chr2L:7513541-7513764	0.0273131	-0.79845
Magi	chr2R:21138724-21138969	0.0235907	-0.803952
CG42521	chr3L:10615036-10615394	0.000388685	-0.809275
CG31637	chr2L:6506819-6507213	0.000172053	-0.809515
CG3330	chr3R:27331768-27331987	0.0947571	-0.812495		FBgn0039511
Tusp	chr3R:27619715-27619942	0.0213206	-0.820716
CG34347	chr3R:31314268-31314606	0.0516155	-0.823739
CG10752	chr3L:12936240-12936464	0.0856565	-0.824251
sNPF	chr2L:20041540-20042008	0.0675529	-0.82774	30295;30296
SLO2	chr2R:10364204-10364487	0.0504327	-0.831624	19126
Mob2	chr3L:11540061-11540395	0.0775102	-0.833626	13504;13505
Nha2	chr3R:22983859-22984182	0.0188839	-0.83558
Ac13E	chrX:15541259-15541715	0.00437015	-0.836186	36114
CR42838	chr3L:19429338-19430185	0.000228426	-0.838958
lncRNA:CR43846	chr3R:22869090-22869360	0.0491847	-0.844459	6634;6637
cpo	chr3R:17953387-17953762	0.0809835	-0.844942	4678
lncRNA:CR45296	chr2L:4257051-4257306	0.0111602	-0.845492		FBgn0265269;FBgn0266832;FBgn0266833;FBgn0266834
Cip4	chr3L:4341830-4342451	0.00102461	-0.848432
CG33772	chr3L:22654775-22655031	0.0252078	-0.849193
CheB98a	chr3R:28805441-28805698	0.0464042	-0.849204		FBgn0261289
Oamb	chr3R:20718132-20718691	0.00199102	-0.851378	5659;5660;5661
nrv1	chr2L:6782295-6782704	0.000388685	-0.852907
pyr	chr2R:11717893-11718476	0.000998363	-0.855693
fry	chr3L:9677163-9677422	0.0180954	-0.856729		FBgn0036028
Elk	chr2R:17900466-17900976	4.28138e-05	-0.859867	21619
Osi12	chr3R:6279584-6279927	0.0696103	-0.860794
lncRNA:CR44923	chr3R:4718947-4719155	0.0226928	-0.871066
Ggamma30A	chr2L:9279531-9279776	0.0357515	-0.879579	27112;27113
Tengl4	chr3R:10944512-10944827	0.0106226	-0.880598
Dhc98D	chr3R:28505690-28505935	0.00920264	-0.880828
lncRNA:CR45598	chr3R:14931643-14931768	0.0263546	-0.881247	3534;3535;3536
Ir64a	chr3L:5385570-5385906	0.0180954	-0.885019	11468;11470;11471
Eip75B	chr3L:18027365-18027766	0.000388685	-0.893617	15333;15334
lncRNA:CR45427	chr3L:2309866-2310156	0.001717	-0.893663	10556
Oamb	chr3R:20691206-20691540	0.0028154	-0.8944	5641
timeout	chr3R:13094836-13095401	1.32213e-05	-0.895844
dpr8	chrX:14376772-14377119	0.00164642	-0.899643		FBgn0052601
lncRNA:CR45427	chr3L:2309295-2309756	0.000121042	-0.907325	10554;10556
LRR	chr2R:7688770-7689465	1.78605e-05	-0.917419
Wnt4	chr2L:7274129-7274333	0.0486494	-0.92038	26462;26463
Fs	chr2R:15239675-15239816	0.0767947	-0.922472	20836
bru3	chr3L:13544000-13544149	0.039999	-0.926993
lncRNA:CR44970	chr2L:12836981-12837353	0.000150124	-0.928138	28311;28312
CG17364	chr3L:13985677-13986072	4.59571e-05	-0.928141		FBgn0036393;FBgn0036394
Gprk2	chr3R:31441355-31441555	0.053798	-0.936125	9556
CG43861	chr2L:19983495-19984173	0.00084425	-0.939315	30284
CG31205	chr3R:20726331-20726596	0.00149369	-0.943951	5664;5665
bru1	chr2L:12225816-12226076	0.00193825	-0.945971
smash	chr3R:4662808-4662958	0.00216329	-0.946294		FBgn0265039
osp	chr2L:14659347-14659569	0.0190289	-0.957265
mtgo	chr2L:16567235-16567441	0.0235907	-0.958512
ths	chr2R:11816628-11816822	0.0291228	-0.959183	19782;19783
lncRNA:CR32773	chrX:4397461-4397698	0.0519006	-0.969827	32538;32545;32546
CG34251	chr3L:17685559-17685952	0.00196956	-0.978453	15173;15174
lncRNA:CR45589	chr3R:13490682-13491209	4.55728e-06	-0.979623
qin	chr3R:18596275-18596606	0.00159682	-0.993043
CG18343	chr2R:12129199-12129966	0.000137881	-0.993093
sm	chr2R:19541042-19541501	0.00179461	-0.993145
dpr11	chr3R:6568805-6569367	2.8828e-05	-0.997567	627;628
CG14669	chr3R:5455486-5455965	3.69773e-05	-0.999007
CG41106	chrX:22937149-22937270	0.0855441	-1.00647
tnc	chr3R:25005724-25005937	0.0389328	-1.0075
sfl	chr3L:6532994-6533358	0.00509534	-1.00804
CG34370	chr2R:21990529-21991110	4.49606e-07	-1.00824	22775
lncRNA:CR45599	chr3R:14983373-14983581	0.0684457	-1.00897
Fife	chr3L:2669790-2670275	0.000419459	-1.01195
Best1	chr3R:10166895-10167307	0.00072592	-1.01624
CG15712	chr2R:16483802-16484113	0.000476581	-1.02583
Dys	chr3R:19524595-19525412	2.57044e-09	-1.04404
CheB53b	chr2R:16471813-16471975	0.0311511	-1.04681
CG34384	chr3R:7820478-7820818	3.0502e-07	-1.05322
bru2	chr2L:12390754-12391036	0.000222046	-1.06056
CG43759	chrX:18988863-18989025	0.0706115	-1.06769
sfl	chr3L:6533702-6533947	0.000339885	-1.07515
hth	chr3R:10520377-10520563	0.065391	-1.07616	2087;2088;2090;2091
CG11404	chr3L:22536472-22536990	1.32213e-05	-1.0902
CG17716	chr2R:13685052-13685285	0.00234935	-1.09547
Plc21C	chr2L:342380-342505	0.0712474	-1.09671	24190
CG42238	chr2L:20986335-20986611	0.000388685	-1.09714	30508
Csk	chr3R:11639752-11639919	0.0133821	-1.09751
Rh3	chr3R:20091228-20091349	0.0797407	-1.09955
mtd	chr3R:5319583-5319833	0.000422142	-1.10316
SCaMC	chr3L:12405481-12405773	0.000317533	-1.11149
CG30089	chr2R:15734450-15734794	0.0120976	-1.11182
shep	chr3L:5215881-5215980	0.0519006	-1.11334
Lip4	chr2L:10524375-10524498	0.0658502	-1.11404	27491;27492
CG42534	chr3R:27370940-27371113	0.000772277	-1.11668		FBgn0263453
lncRNA:CR45563	chr3R:26769191-26769290	0.0478843	-1.12339		FBgn0267123
dpr10	chr3L:10151145-10151482	0.00342275	-1.13114	13045	FBgn0036070
lncRNA:CR46061	chr3R:26250125-26250380	0.0023843	-1.14212
CG8927	chr3R:16182696-16182795	0.0717602	-1.16659
Dscam2	chr3L:7198479-7198578	0.0552886	-1.17157	12041;12042
CG8927	chr3R:16182408-16182648	1.43338e-05	-1.17855
AstA-R1	chrX:3655647-3655782	0.00456815	-1.18104
nAChRalpha5	chr2L:14084835-14085482	0.000123185	-1.20747	28573;28574
NPF	chr3R:16608888-16609046	0.0293184	-1.22306	4076;4077;4078	FBgn0027109
CG46244	chr2L:19714454-19715019	3.38273e-07	-1.23141
gce	chrX:15314320-15314506	0.000630792	-1.23798	36034;36035
CG17716	chr2R:13649388-13649684	8.40461e-07	-1.23876	20295
fru	chr3R:18445849-18445948	0.0706115	-1.2729	4907
alph	chr3R:29607653-29608108	1.08152e-06	-1.277		FBgn0262873
CG43340	chr2R:7630664-7630896	0.00856011	-1.27971		FBgn0263046
CG42784	chr2L:13428486-13428893	2.9489e-07	-1.28153
sns	chr2R:8825500-8826212	0.0361172	-1.29214	18421	FBgn0050350
CG12464	chr2R:13608274-13608516	0.002481	-1.29465
aop	chr2L:2173682-2173781	0.0180954	-1.31806	24848;24849
Sfp77F	chr3L:20896213-20896312	0.0628744	-1.41729	16161;16162	FBgn0264552
CG13068	chr3L:16268773-16269001	0.00159682	-1.43059		FBgn0036587;FBgn0036588
AstC-R2	chr3L:18497254-18497393	0.0023843	-1.49154	15461;15462;15463;15464
Dyrk2	chr2L:14213868-14214278	4.15257e-08	-1.49569
Prosap	chr2R:14063312-14063514	0.000234553	-1.50428
CG43333	chr2L:14168148-14168247	0.0166424	-1.52296
Eip63E	chr3L:3576427-3576526	0.0173736	-1.53661
side-III	chr3R:5872203-5872302	0.0683464	-1.60102
CG32369	chr3L:7790095-7790643	7.45233e-25	-1.61857
jeb	chr2R:12128596-12128968	3.0502e-07	-1.63718
CadN	chr2L:17667530-17667629	0.002481	-1.64358	29631;29632
CG17716	chr2R:13742703-13742841	0.000123185	-1.6568
aop	chr2L:2173220-2173544	1.39088e-08	-1.7132	24848;24849
CG17716	chr2R:13649189-13649288	0.00249493	-1.76779	20295
Achl	chr2R:14418396-14418812	1.10916e-11	-1.81935		FBgn0033936
nyo	chr3R:31552016-31552201	0.00210907	-1.93112
chinmo	chr2L:1686865-1687460	1.19893e-24	-1.96199	24705;24706;24707;24708;24709
fru	chr3R:18434261-18434360	0.00282988	-2.10975
